# Supplementary material for: 3,4-Dimethyl-2-(2-oxo-2-phenyl­eth­yl)-2H,4H-pyrazolo­[4,3-c][1,2]benzothia­zine-5,5-dione
Source: Acta Crystallogr Sect E Struct Rep Online. 2012 Jan 21;68(Pt 2):o502. doi: 10.1107/S1600536812002188 (PMC3275247; doi:10.1107/S1600536812002188)
Supplement: Supplementary file 1 [file e-68-0o502-sup1.cif]

##############################################################################
#                                                                            #
# This CIF contains the data in a paper accepted for publication in          #
# Acta Crystallographica Section E. It conforms to the requirements of       #
# Notes for Authors for Acta Crystallographica Section E, and has been       #
# peer reviewed under the auspices of the IUCr Commission on Journals.       #
#                                                                            #
# Full details of the Crystallographic Information File format               #
# are given in the paper "The Crystallographic Information File (CIF):       #
# a New Standard Archive File for Crystallography" by S. R. Hall, F. H.      #
# Allen and I. D. Brown [Acta Cryst. (1991), A47, 655-685].                  #
#                                                                            #
# The current version of the core CIF dictionary is obtainable from          #
# ftp://ftp.iucr.org/pub/cif_core.dic.                                       #
#                                                                            #
# Software is freely available for graphical display of the structure(s)     #
# in this CIF. For information consult the CIF software page                 #
# http://www.iucr.org/resources/cif/software.                                #
#                                                                            #
# This file may be used for bona fide research purposes within the           #
# scientific community so long as proper attribution is given to the journal # 
# article from which it was obtained.                                        #
#                                                                            #
##############################################################################
data_global
_audit_creation_method     SHELXL-97
_journal_date_recd_electronic     2012-01-07
_journal_date_accepted     2012-01-18
_journal_name_full     'Acta Crystallographica, Section E'
_journal_year     2012
_journal_volume     68
_journal_issue      2
_journal_page_first     o502
_journal_page_last     o502
_journal_paper_category     QO
_journal_paper_doi     10.1107/S1600536812002188
_journal_coeditor_code     PK2383
_publ_contact_author
;
    'Siddiqui, Hamid latif'
    Institute of Chemistry
    University of the Punjab
    Lahore
    Pakistan
;
_publ_contact_author_email     drhamidlatif@yahoo.com
_publ_contact_author_fax     ' 0092+42-923 1269 '
_publ_contact_author_phone     ' 0092-42-923 0463 '
_publ_section_title
;\
3,4-Dimethyl-2-(2-oxo-2-phenylethyl)-2<i>H</i>,4<i>H</i>-pyrazolo[4,3-<i>c</i>]\
[1,2]benzothiazine-5,5-dione
;
loop_
    _publ_author_name
    _publ_author_address
    'Aslam, Sana'
; Institute of Chemistry
University of the Punjab
Lahore 54590
Pakistan
;
    'Siddiqui, Hamid Latif'
; Institute of Chemistry
University of the Punjab
Lahore 54590
Pakistan
;
    'Ahmad, Matloob'
; Chemistry Department
Govt. College University
Faisalabad
Pakistan
;
    'Bukhari, Iftikhar Hussain'
; Chemistry Department
Govt. College University
Faisalabad
Pakistan
;
    'Parvez, Masood'
; Department of Chemistry
The University of Calgary
2500 University Drive NW
Calgary
Alberta
Canada T2N 1N4
;
data_I
_chemical_name_systematic
;
3,4-Dimethyl-2-(2-oxo-2-phenylethyl)-2<i>H</i>,4<i>H</i>-
pyrazolo[4,3-<i>c</i>][1,2]benzothiazine-5,5-dione
;
_chemical_name_common     ?
_chemical_formula_moiety     'C19 H17 N3 O3 S'
_chemical_formula_sum     'C19 H17 N3 O3 S'
_chemical_formula_iupac     'C19 H17 N3 O3 S'
_chemical_formula_weight     367.42
_chemical_melting_point     ?
_symmetry_cell_setting     monoclinic
_symmetry_space_group_name_H-M     'C 2/c'
_symmetry_space_group_name_Hall     '-C 2yc'
loop_
    _symmetry_equiv_pos_as_xyz
    'x, y, z'
    '-x, y, -z+1/2'
    'x+1/2, y+1/2, z'
    '-x+1/2, y+1/2, -z+1/2'
    '-x, -y, -z'
    'x, -y, z-1/2'
    '-x+1/2, -y+1/2, -z'
    'x+1/2, -y+1/2, z-1/2'
_cell_length_a     24.380(6)
_cell_length_b     11.141(4)
_cell_length_c     14.996(5)
_cell_angle_alpha     90.00
_cell_angle_beta     120.76(2)
_cell_angle_gamma     90.00
_cell_volume     3500.1(19)
_cell_formula_units_Z     8
_cell_measurement_reflns_used     6235
_cell_measurement_theta_min     1.00
_cell_measurement_theta_max     27.48
_cell_measurement_temperature     200(2)
_exptl_crystal_description     'Block'
_exptl_crystal_colour     'Colorless'
_exptl_crystal_size_max     0.12
_exptl_crystal_size_mid     0.10
_exptl_crystal_size_min     0.08
_exptl_crystal_density_diffrn     1.394
_exptl_crystal_density_meas     ?
_exptl_crystal_density_method     'not measured'
_exptl_crystal_F_000     1536
_exptl_absorpt_coefficient_mu     0.210
_exptl_absorpt_correction_type     multi-scan
_exptl_absorpt_process_details     '(<i>SORTAV</i>; Blessing, 1997)'
_exptl_absorpt_correction_T_min     0.975
_exptl_absorpt_correction_T_max     0.983
_exptl_special_details     ?
_diffrn_ambient_temperature     200(2)
_diffrn_radiation_type     MoK\a
_diffrn_radiation_wavelength     0.71073
_diffrn_radiation_source     'fine-focus sealed tube'
_diffrn_radiation_monochromator     graphite
_diffrn_measurement_device_type     'Nonius KappaCCD'
_diffrn_measurement_method     '\w and \f scans'
_diffrn_detector_area_resol_mean     ?
_diffrn_reflns_number     12615
_diffrn_reflns_av_R_equivalents     0.0725
_diffrn_reflns_av_sigmaI/netI     0.0594
_diffrn_reflns_theta_min     2.07
_diffrn_reflns_theta_max     27.45
_diffrn_reflns_theta_full     25.00
_diffrn_measured_fraction_theta_max     0.988
_diffrn_measured_fraction_theta_full     0.993
_diffrn_reflns_limit_h_min     -31
_diffrn_reflns_limit_h_max     30
_diffrn_reflns_limit_k_min     -14
_diffrn_reflns_limit_k_max     14
_diffrn_reflns_limit_l_min     -18
_diffrn_reflns_limit_l_max     19
_diffrn_standards_number     0
_diffrn_standards_interval_count     .
_diffrn_standards_interval_time     .
_diffrn_standards_decay_%     ?
_refine_special_details
;
Refinement of <i>F</i>^2^ against ALL reflections. The weighted <i>R</i>-factor
<i>wR</i> and goodness of fit <i>S</i> are based on <i>F</i>^2^, conventional
<i>R</i>-factors <i>R</i> are based on <i>F</i>, with <i>F</i> set to zero for
negative <i>F</i>^2^. The threshold expression of <i>F</i>^2^ >
\s(<i>F</i>^2^) is used only for calculating <i>R</i>-factors(gt) <i>etc</i>.
and is not relevant to the choice of reflections for refinement.
<i>R</i>-factors based on <i>F</i>^2^ are statistically about twice as large
as those based on <i>F</i>, and <i>R</i>- factors based on ALL data will be
even larger.
;
_reflns_number_total     3970
_reflns_number_gt     2847
_reflns_threshold_expression     'I>2\s(I)'
_refine_ls_structure_factor_coef     Fsqd
_refine_ls_matrix_type     full
_refine_ls_R_factor_all     0.1084
_refine_ls_R_factor_gt     0.0693
_refine_ls_wR_factor_gt     0.1270
_refine_ls_wR_factor_ref     0.1463
_refine_ls_goodness_of_fit_ref     1.148
_refine_ls_restrained_S_all     1.148
_refine_ls_number_reflns     3970
_refine_ls_number_parameters     237
_refine_ls_number_restraints     0
_refine_ls_hydrogen_treatment     constr
_refine_ls_weighting_scheme     calc
_refine_ls_weighting_details
        'calc w=1/[\s^2^(Fo^2^)+(0.0250P)^2^+10.0879P] where P=(Fo^2^+2Fc^2^)/3'
_atom_sites_solution_hydrogens     geom
_atom_sites_solution_primary     direct
_atom_sites_solution_secondary     difmap
_refine_ls_shift/su_max     0.000
_refine_ls_shift/su_mean     0.000
_refine_diff_density_max     0.273
_refine_diff_density_min     -0.436
_refine_ls_extinction_method     none
_refine_ls_extinction_coef     ?
loop_
    _atom_type_symbol
    _atom_type_description
    _atom_type_scat_dispersion_real
    _atom_type_scat_dispersion_imag
    _atom_type_scat_source
    'C' 'C' 0.0033 0.0016
                         'International Tables Vol C Tables 4.2.6.8 and 6.1.1.4'
    'H' 'H' 0.0000 0.0000
                         'International Tables Vol C Tables 4.2.6.8 and 6.1.1.4'
    'N' 'N' 0.0061 0.0033
                         'International Tables Vol C Tables 4.2.6.8 and 6.1.1.4'
    'O' 'O' 0.0106 0.0060
                         'International Tables Vol C Tables 4.2.6.8 and 6.1.1.4'
    'S' 'S' 0.1246 0.1234
                         'International Tables Vol C Tables 4.2.6.8 and 6.1.1.4'
_computing_data_collection     'COLLECT (Hooft, 1998)'
_computing_cell_refinement     'DENZO (Otwinowski & Minor, 1997)'
_computing_data_reduction     'SCALEPACK (Otwinowski & Minor, 1997)'
_computing_structure_solution     'SHELXS97 (Sheldrick, 2008)'
_computing_structure_refinement     'SHELXL97 (Sheldrick, 2008)'
_computing_molecular_graphics     'ORTEP-3 for Windows (Farrugia, 1997)'
_computing_publication_material     'SHELXL97 (Sheldrick, 2008)'
loop_
    _atom_site_type_symbol
    _atom_site_label
    _atom_site_fract_x
    _atom_site_fract_y
    _atom_site_fract_z
    _atom_site_U_iso_or_equiv
    _atom_site_adp_type
    _atom_site_calc_flag
    _atom_site_refinement_flags
    _atom_site_occupancy
    _atom_site_symmetry_multiplicity
    _atom_site_disorder_assembly
    _atom_site_disorder_group
    S S1 0.37478(4) 0.35736(7) 0.23368(6) 0.0377(2) Uani d . 1 1 . .
    O O1 0.41198(11) 0.3575(2) 0.18465(19) 0.0511(6) Uani d . 1 1 . .
    O O2 0.33464(11) 0.4586(2) 0.21844(19) 0.0470(6) Uani d . 1 1 . .
    O O3 0.42366(12) 0.1146(2) 0.65556(19) 0.0555(7) Uani d . 1 1 . .
    N N1 0.42423(11) 0.3433(2) 0.3603(2) 0.0348(6) Uani d . 1 1 . .
    N N2 0.31406(11) 0.2240(2) 0.43305(19) 0.0333(6) Uani d . 1 1 . .
    N N3 0.35687(12) 0.2864(2) 0.51876(19) 0.0337(6) Uani d . 1 1 . .
    C C1 0.26868(14) 0.0818(3) 0.2346(2) 0.0356(7) Uani d . 1 1 . .
    H H1 0.2551 0.0498 0.2788 0.043 Uiso calc R 1 1 . .
    C C2 0.24943(16) 0.0283(3) 0.1398(3) 0.0445(8) Uani d . 1 1 . .
    H H2 0.2219 -0.0394 0.1190 0.053 Uiso calc R 1 1 . .
    C C3 0.26953(17) 0.0715(3) 0.0750(3) 0.0496(9) Uani d . 1 1 . .
    H H3 0.2563 0.0329 0.0106 0.059 Uiso calc R 1 1 . .
    C C4 0.30886(17) 0.1711(3) 0.1036(3) 0.0447(8) Uani d . 1 1 . .
    H H4 0.3230 0.2010 0.0595 0.054 Uiso calc R 1 1 . .
    C C5 0.32727(14) 0.2264(3) 0.1974(2) 0.0347(7) Uani d . 1 1 . .
    C C6 0.30809(13) 0.1828(3) 0.2652(2) 0.0311(6) Uani d . 1 1 . .
    C C7 0.33508(13) 0.2388(3) 0.3667(2) 0.0304(6) Uani d . 1 1 . .
    C C8 0.39001(14) 0.3110(3) 0.4110(2) 0.0320(6) Uani d . 1 1 . .
    C C9 0.48457(15) 0.2765(3) 0.3945(3) 0.0445(8) Uani d . 1 1 . .
    H H9A 0.5120 0.2825 0.4701 0.067 Uiso calc R 1 1 . .
    H H9B 0.5067 0.3109 0.3614 0.067 Uiso calc R 1 1 . .
    H H9C 0.4748 0.1919 0.3747 0.067 Uiso calc R 1 1 . .
    C C10 0.40399(14) 0.3389(3) 0.5091(2) 0.0354(7) Uani d . 1 1 . .
    C C11 0.45835(17) 0.4063(3) 0.5944(3) 0.0501(9) Uani d . 1 1 . .
    H H11A 0.4820 0.4479 0.5668 0.075 Uiso calc R 1 1 . .
    H H11B 0.4869 0.3501 0.6487 0.075 Uiso calc R 1 1 . .
    H H11C 0.4420 0.4651 0.6236 0.075 Uiso calc R 1 1 . .
    C C12 0.35231(15) 0.2791(3) 0.6109(2) 0.0365(7) Uani d . 1 1 . .
    H H12A 0.3071 0.2675 0.5907 0.044 Uiso calc R 1 1 . .
    H H12B 0.3673 0.3555 0.6499 0.044 Uiso calc R 1 1 . .
    C C13 0.39244(14) 0.1753(3) 0.6804(2) 0.0351(7) Uani d . 1 1 . .
    C C14 0.39025(14) 0.1515(3) 0.7764(2) 0.0345(7) Uani d . 1 1 . .
    C C15 0.35436(16) 0.2220(3) 0.8039(2) 0.0432(8) Uani d . 1 1 . .
    H H15 0.3320 0.2899 0.7632 0.052 Uiso calc R 1 1 . .
    C C16 0.35119(18) 0.1929(4) 0.8912(3) 0.0551(10) Uani d . 1 1 . .
    H H16 0.3268 0.2414 0.9102 0.066 Uiso calc R 1 1 . .
    C C17 0.38329(16) 0.0941(3) 0.9503(3) 0.0442(8) Uani d . 1 1 . .
    H H17 0.3802 0.0735 1.0091 0.053 Uiso calc R 1 1 . .
    C C18 0.41977(15) 0.0256(3) 0.9241(2) 0.0389(7) Uani d . 1 1 . .
    H H18 0.4425 -0.0417 0.9656 0.047 Uiso calc R 1 1 . .
    C C19 0.42368(15) 0.0537(3) 0.8375(2) 0.0378(7) Uani d . 1 1 . .
    H H19 0.4492 0.0063 0.8200 0.045 Uiso calc R 1 1 . .
loop_
    _atom_site_aniso_label
    _atom_site_aniso_U_11
    _atom_site_aniso_U_22
    _atom_site_aniso_U_33
    _atom_site_aniso_U_12
    _atom_site_aniso_U_13
    _atom_site_aniso_U_23
    S1 0.0417(4) 0.0377(4) 0.0452(5) 0.0021(4) 0.0305(4) 0.0067(4)
    O1 0.0548(15) 0.0607(16) 0.0576(15) 0.0012(13) 0.0430(13) 0.0104(13)
    O2 0.0550(15) 0.0386(13) 0.0570(15) 0.0097(11) 0.0356(13) 0.0128(12)
    O3 0.0629(16) 0.0654(18) 0.0503(15) 0.0271(14) 0.0377(13) 0.0125(13)
    N1 0.0318(13) 0.0371(15) 0.0427(15) -0.0028(11) 0.0243(12) 0.0012(12)
    N2 0.0305(13) 0.0380(14) 0.0324(13) 0.0011(11) 0.0169(11) 0.0020(11)
    N3 0.0353(13) 0.0373(14) 0.0313(13) 0.0017(12) 0.0190(11) 0.0019(11)
    C1 0.0288(15) 0.0397(18) 0.0354(17) 0.0004(14) 0.0144(14) 0.0027(14)
    C2 0.0388(18) 0.0427(19) 0.0447(19) -0.0034(15) 0.0160(16) -0.0040(16)
    C3 0.054(2) 0.053(2) 0.0355(18) 0.0026(18) 0.0183(17) -0.0076(17)
    C4 0.053(2) 0.050(2) 0.0370(18) 0.0111(17) 0.0275(17) 0.0050(16)
    C5 0.0332(16) 0.0378(17) 0.0358(16) 0.0070(14) 0.0196(14) 0.0080(14)
    C6 0.0265(14) 0.0351(16) 0.0311(16) 0.0044(12) 0.0143(12) 0.0051(13)
    C7 0.0276(14) 0.0348(16) 0.0315(15) 0.0022(13) 0.0171(13) 0.0034(13)
    C8 0.0322(15) 0.0333(16) 0.0350(16) -0.0010(13) 0.0204(13) 0.0001(13)
    C9 0.0341(17) 0.047(2) 0.059(2) 0.0022(16) 0.0292(17) 0.0043(18)
    C10 0.0341(16) 0.0352(17) 0.0391(17) 0.0011(14) 0.0203(14) 0.0011(14)
    C11 0.046(2) 0.054(2) 0.050(2) -0.0121(18) 0.0240(18) -0.0155(18)
    C12 0.0428(17) 0.0383(17) 0.0343(16) 0.0014(15) 0.0241(15) -0.0009(14)
    C13 0.0324(15) 0.0393(17) 0.0348(16) 0.0031(14) 0.0179(14) -0.0005(14)
    C14 0.0312(15) 0.0403(17) 0.0320(16) -0.0004(14) 0.0162(13) 0.0009(14)
    C15 0.0458(19) 0.050(2) 0.0403(18) 0.0174(17) 0.0265(16) 0.0124(16)
    C16 0.058(2) 0.070(3) 0.049(2) 0.025(2) 0.036(2) 0.015(2)
    C17 0.0404(18) 0.057(2) 0.0380(18) 0.0040(17) 0.0223(16) 0.0093(17)
    C18 0.0358(16) 0.0367(17) 0.0371(17) 0.0002(14) 0.0136(14) 0.0045(14)
    C19 0.0362(17) 0.0367(18) 0.0411(18) 0.0059(14) 0.0202(15) 0.0002(14)
_geom_special_details
;
All e.s.d.'s (except the e.s.d. in the dihedral angle between two l.s. planes)
are estimated using the full covariance matrix. The cell e.s.d.'s are taken
into account individually in the estimation of e.s.d.'s in distances, angles
and torsion angles; correlations between e.s.d.'s in cell parameters are only
used when they are defined by crystal symmetry. An approximate (isotropic)
treatment of cell e.s.d.'s is used for estimating e.s.d.'s involving l.s.
planes.
;
loop_
    _geom_bond_atom_site_label_1
    _geom_bond_atom_site_label_2
    _geom_bond_site_symmetry_2
    _geom_bond_distance
    _geom_bond_publ_flag
    S1 O1 . 1.430(2) ?
    S1 O2 . 1.433(2) ?
    S1 N1 . 1.656(3) ?
    S1 C5 . 1.766(3) ?
    O3 C13 . 1.211(4) ?
    N1 C8 . 1.432(3) ?
    N1 C9 . 1.486(4) ?
    N2 C7 . 1.342(3) ?
    N2 N3 . 1.361(3) ?
    N3 C10 . 1.362(4) ?
    N3 C12 . 1.444(4) ?
    C1 C2 . 1.383(4) ?
    C1 C6 . 1.396(4) ?
    C1 H1 . 0.9500 ?
    C2 C3 . 1.381(5) ?
    C2 H2 . 0.9500 ?
    C3 C4 . 1.383(5) ?
    C3 H3 . 0.9500 ?
    C4 C5 . 1.383(4) ?
    C4 H4 . 0.9500 ?
    C5 C6 . 1.406(4) ?
    C6 C7 . 1.454(4) ?
    C7 C8 . 1.404(4) ?
    C8 C10 . 1.365(4) ?
    C9 H9A . 0.9800 ?
    C9 H9B . 0.9800 ?
    C9 H9C . 0.9800 ?
    C10 C11 . 1.490(4) ?
    C11 H11A . 0.9800 ?
    C11 H11B . 0.9800 ?
    C11 H11C . 0.9800 ?
    C12 C13 . 1.530(4) ?
    C12 H12A . 0.9900 ?
    C12 H12B . 0.9900 ?
    C13 C14 . 1.491(4) ?
    C14 C15 . 1.386(4) ?
    C14 C19 . 1.387(4) ?
    C15 C16 . 1.388(4) ?
    C15 H15 . 0.9500 ?
    C16 C17 . 1.378(5) ?
    C16 H16 . 0.9500 ?
    C17 C18 . 1.374(4) ?
    C17 H17 . 0.9500 ?
    C18 C19 . 1.386(4) ?
    C18 H18 . 0.9500 ?
    C19 H19 . 0.9500 ?
loop_
    _geom_angle_atom_site_label_1
    _geom_angle_atom_site_label_2
    _geom_angle_atom_site_label_3
    _geom_angle_site_symmetry_1
    _geom_angle_site_symmetry_3
    _geom_angle
    _geom_angle_publ_flag
    O1 S1 O2 . . 118.56(15) ?
    O1 S1 N1 . . 107.98(14) ?
    O2 S1 N1 . . 107.12(14) ?
    O1 S1 C5 . . 109.31(15) ?
    O2 S1 C5 . . 108.32(14) ?
    N1 S1 C5 . . 104.67(14) ?
    C8 N1 C9 . . 115.7(3) ?
    C8 N1 S1 . . 110.62(19) ?
    C9 N1 S1 . . 117.0(2) ?
    C7 N2 N3 . . 103.8(2) ?
    N2 N3 C10 . . 113.6(2) ?
    N2 N3 C12 . . 118.5(2) ?
    C10 N3 C12 . . 127.5(3) ?
    C2 C1 C6 . . 120.0(3) ?
    C2 C1 H1 . . 120.0 ?
    C6 C1 H1 . . 120.0 ?
    C3 C2 C1 . . 121.1(3) ?
    C3 C2 H2 . . 119.4 ?
    C1 C2 H2 . . 119.4 ?
    C2 C3 C4 . . 120.0(3) ?
    C2 C3 H3 . . 120.0 ?
    C4 C3 H3 . . 120.0 ?
    C3 C4 C5 . . 119.1(3) ?
    C3 C4 H4 . . 120.4 ?
    C5 C4 H4 . . 120.4 ?
    C4 C5 C6 . . 121.7(3) ?
    C4 C5 S1 . . 120.1(2) ?
    C6 C5 S1 . . 118.1(2) ?
    C1 C6 C5 . . 117.9(3) ?
    C1 C6 C7 . . 123.9(3) ?
    C5 C6 C7 . . 118.0(3) ?
    N2 C7 C8 . . 110.7(3) ?
    N2 C7 C6 . . 125.7(3) ?
    C8 C7 C6 . . 123.5(3) ?
    C10 C8 C7 . . 107.0(3) ?
    C10 C8 N1 . . 128.5(3) ?
    C7 C8 N1 . . 124.5(3) ?
    N1 C9 H9A . . 109.5 ?
    N1 C9 H9B . . 109.5 ?
    H9A C9 H9B . . 109.5 ?
    N1 C9 H9C . . 109.5 ?
    H9A C9 H9C . . 109.5 ?
    H9B C9 H9C . . 109.5 ?
    N3 C10 C8 . . 104.9(3) ?
    N3 C10 C11 . . 123.6(3) ?
    C8 C10 C11 . . 131.4(3) ?
    C10 C11 H11A . . 109.5 ?
    C10 C11 H11B . . 109.5 ?
    H11A C11 H11B . . 109.5 ?
    C10 C11 H11C . . 109.5 ?
    H11A C11 H11C . . 109.5 ?
    H11B C11 H11C . . 109.5 ?
    N3 C12 C13 . . 111.0(2) ?
    N3 C12 H12A . . 109.4 ?
    C13 C12 H12A . . 109.4 ?
    N3 C12 H12B . . 109.4 ?
    C13 C12 H12B . . 109.4 ?
    H12A C12 H12B . . 108.0 ?
    O3 C13 C14 . . 122.5(3) ?
    O3 C13 C12 . . 119.7(3) ?
    C14 C13 C12 . . 117.8(3) ?
    C15 C14 C19 . . 119.7(3) ?
    C15 C14 C13 . . 121.7(3) ?
    C19 C14 C13 . . 118.6(3) ?
    C14 C15 C16 . . 119.8(3) ?
    C14 C15 H15 . . 120.1 ?
    C16 C15 H15 . . 120.1 ?
    C17 C16 C15 . . 120.4(3) ?
    C17 C16 H16 . . 119.8 ?
    C15 C16 H16 . . 119.8 ?
    C18 C17 C16 . . 119.8(3) ?
    C18 C17 H17 . . 120.1 ?
    C16 C17 H17 . . 120.1 ?
    C17 C18 C19 . . 120.5(3) ?
    C17 C18 H18 . . 119.8 ?
    C19 C18 H18 . . 119.8 ?
    C18 C19 C14 . . 119.8(3) ?
    C18 C19 H19 . . 120.1 ?
    C14 C19 H19 . . 120.1 ?
loop_
    _geom_torsion_atom_site_label_1
    _geom_torsion_atom_site_label_2
    _geom_torsion_atom_site_label_3
    _geom_torsion_atom_site_label_4
    _geom_torsion_site_symmetry_1
    _geom_torsion_site_symmetry_2
    _geom_torsion_site_symmetry_3
    _geom_torsion_site_symmetry_4
    _geom_torsion
    _geom_torsion_publ_flag
    O1 S1 N1 C8 . . . . -164.8(2) ?
    O2 S1 N1 C8 . . . . 66.5(2) ?
    C5 S1 N1 C8 . . . . -48.4(2) ?
    O1 S1 N1 C9 . . . . -29.4(3) ?
    O2 S1 N1 C9 . . . . -158.1(2) ?
    C5 S1 N1 C9 . . . . 87.0(2) ?
    C7 N2 N3 C10 . . . . -0.4(3) ?
    C7 N2 N3 C12 . . . . -173.6(3) ?
    C6 C1 C2 C3 . . . . 1.3(5) ?
    C1 C2 C3 C4 . . . . -0.9(5) ?
    C2 C3 C4 C5 . . . . -0.3(5) ?
    C3 C4 C5 C6 . . . . 1.3(5) ?
    C3 C4 C5 S1 . . . . -177.4(3) ?
    O1 S1 C5 C4 . . . . -27.1(3) ?
    O2 S1 C5 C4 . . . . 103.5(3) ?
    N1 S1 C5 C4 . . . . -142.5(3) ?
    O1 S1 C5 C6 . . . . 154.2(2) ?
    O2 S1 C5 C6 . . . . -75.3(3) ?
    N1 S1 C5 C6 . . . . 38.8(3) ?
    C2 C1 C6 C5 . . . . -0.3(4) ?
    C2 C1 C6 C7 . . . . -174.6(3) ?
    C4 C5 C6 C1 . . . . -0.9(4) ?
    S1 C5 C6 C1 . . . . 177.8(2) ?
    C4 C5 C6 C7 . . . . 173.6(3) ?
    S1 C5 C6 C7 . . . . -7.7(4) ?
    N3 N2 C7 C8 . . . . -0.7(3) ?
    N3 N2 C7 C6 . . . . 175.7(3) ?
    C1 C6 C7 N2 . . . . -18.5(5) ?
    C5 C6 C7 N2 . . . . 167.3(3) ?
    C1 C6 C7 C8 . . . . 157.4(3) ?
    C5 C6 C7 C8 . . . . -16.8(4) ?
    N2 C7 C8 C10 . . . . 1.5(4) ?
    C6 C7 C8 C10 . . . . -174.9(3) ?
    N2 C7 C8 N1 . . . . 179.7(3) ?
    C6 C7 C8 N1 . . . . 3.3(5) ?
    C9 N1 C8 C10 . . . . 74.8(4) ?
    S1 N1 C8 C10 . . . . -149.2(3) ?
    C9 N1 C8 C7 . . . . -103.0(4) ?
    S1 N1 C8 C7 . . . . 33.0(4) ?
    N2 N3 C10 C8 . . . . 1.3(3) ?
    C12 N3 C10 C8 . . . . 173.8(3) ?
    N2 N3 C10 C11 . . . . -176.5(3) ?
    C12 N3 C10 C11 . . . . -4.0(5) ?
    C7 C8 C10 N3 . . . . -1.6(3) ?
    N1 C8 C10 N3 . . . . -179.7(3) ?
    C7 C8 C10 C11 . . . . 176.0(3) ?
    N1 C8 C10 C11 . . . . -2.2(6) ?
    N2 N3 C12 C13 . . . . 90.0(3) ?
    C10 N3 C12 C13 . . . . -82.2(4) ?
    N3 C12 C13 O3 . . . . 1.9(4) ?
    N3 C12 C13 C14 . . . . -176.9(3) ?
    O3 C13 C14 C15 . . . . 179.8(3) ?
    C12 C13 C14 C15 . . . . -1.4(5) ?
    O3 C13 C14 C19 . . . . -2.1(5) ?
    C12 C13 C14 C19 . . . . 176.6(3) ?
    C19 C14 C15 C16 . . . . -1.2(5) ?
    C13 C14 C15 C16 . . . . 176.8(3) ?
    C14 C15 C16 C17 . . . . -0.3(6) ?
    C15 C16 C17 C18 . . . . 1.4(6) ?
    C16 C17 C18 C19 . . . . -1.1(5) ?
    C17 C18 C19 C14 . . . . -0.4(5) ?
    C15 C14 C19 C18 . . . . 1.5(5) ?
    C13 C14 C19 C18 . . . . -176.6(3) ?
loop_
    _geom_hbond_atom_site_label_D
    _geom_hbond_atom_site_label_H
    _geom_hbond_atom_site_label_A
    _geom_hbond_site_symmetry_A
    _geom_hbond_distance_DH
    _geom_hbond_distance_HA
    _geom_hbond_distance_DA
    _geom_hbond_angle_DHA
    C1 H1 O2 4_545 0.95 2.43 3.246(5) 144
    C9 H9B O1 2_655 0.98 2.46 3.413(4) 162.8
    C11 H11C O1 6_566 0.98 2.44 3.406(4) 167.9
