# Supplementary material for: 3,4-Dimethyl-2-(2-oxo-2-phenyl­eth­yl)-2H,4H-pyrazolo­[4,3-c][1,2]benzothia­zine-5,5-dione
Source: Acta Crystallogr Sect E Struct Rep Online. 2012 Jan 21;68(Pt 2):o502. doi: 10.1107/S1600536812002188 (PMC3275247; doi:10.1107/S1600536812002188)
Supplement: Supplementary file 2 [file e-68-0o502-Isup2.hkl]

#
# h,k,l, Fc-squared, Fo-squared, sigma(Fo-squared) and status flag
#
data_I
_shelx_title ' Compound X'
_shelx_refln_list_code          4
_shelx_F_calc_maximum      271.30
_exptl_crystal_F_000      1536.00
_reflns_d_resolution_high  0.7708
 
loop_
 _symmetry_equiv_pos_as_xyz
 'x, y, z'
 '-x, y, -z+1/2'
 'x+1/2, y+1/2, z'
 '-x+1/2, y+1/2, -z+1/2'
 '-x, -y, -z'
 'x, -y, z-1/2'
 '-x+1/2, -y+1/2, -z'
 'x+1/2, -y+1/2, z-1/2'
 
_cell_length_a    24.3800
_cell_length_b    11.1410
_cell_length_c    14.9960
_cell_angle_alpha  90.000
_cell_angle_beta  120.760
_cell_angle_gamma  90.000
 
_shelx_F_squared_multiplier     1.000
 
loop_
 _refln_index_h
 _refln_index_k
 _refln_index_l
 _refln_F_squared_calc
 _refln_F_squared_meas
 _refln_F_squared_sigma
 _refln_observed_status
   6   0   0     2105.58     2290.78     82.72 o
   8   0   0     2251.24     2095.86     50.54 o
  10   0   0       94.21      167.81     33.47 o
  12   0   0     5981.15     6543.99    113.86 o
  14   0   0      414.90      437.38     23.85 o
  16   0   0      985.19      971.49     41.53 o
  18   0   0      514.57      496.39     35.52 o
  20   0   0      980.28     1095.04     55.55 o
  22   0   0       33.70      -16.05     26.52 o
  24   0   0        0.43       14.65     33.70 o
  26   0   0      836.20     1016.97     48.97 o
   1   1   0       93.55       92.56      9.67 o
   3   1   0      581.32      569.00     12.30 o
   5   1   0      110.49      269.51     13.89 o
   7   1   0    20669.84    21474.25    227.41 o
   9   1   0      960.61     1128.04     36.66 o
  11   1   0      347.19      375.41     15.52 o
  13   1   0     1001.53     1113.21     24.72 o
  15   1   0        1.17       45.70     41.04 o
  17   1   0      128.65      188.76     49.32 o
  19   1   0      201.29      202.75     36.49 o
  21   1   0       46.28       79.47     21.55 o
  23   1   0      674.66      668.46     39.86 o
  25   1   0        5.13       -6.14     28.33 o
  27   1   0      373.79      295.65     32.68 o
   2   2   0      597.63      742.42     24.84 o
   4   2   0    52387.19    52193.55    937.08 o
   6   2   0    66035.52    66668.90    651.26 o
   8   2   0       64.88       58.70      8.35 o
  10   2   0     2526.52     2945.52     45.58 o
  12   2   0      489.63      451.59     11.24 o
  14   2   0       24.33       35.64     33.47 o
  16   2   0       23.96       76.22     34.97 o
  18   2   0       44.73      -24.66     48.28 o
  20   2   0      344.87      325.59     33.67 o
  22   2   0       20.99       48.89     29.89 o
  24   2   0     1032.39     1056.62     75.07 o
  26   2   0       20.21       41.17     31.55 o
   1   3   0    16794.37    16892.91    256.51 o
   3   3   0    10176.36    11018.18    115.05 o
   5   3   0    41540.10    42233.98    399.06 o
   7   3   0       43.07       59.09      8.14 o
   9   3   0     7645.13     8276.86     84.53 o
  11   3   0     1676.78     1553.70     26.83 o
  13   3   0     1792.74     2024.36    128.86 o
  15   3   0     1139.06     1163.13     36.12 o
  17   3   0      320.66      356.08     20.15 o
  19   3   0     1492.86     1473.33     95.39 o
  21   3   0      249.54      263.38     41.33 o
  23   3   0     1077.56     1037.92     74.02 o
  25   3   0      125.52      205.66     21.83 o
   0   4   0     1165.15     1191.63     79.38 o
   2   4   0    12844.85    13531.74    158.23 o
   4   4   0     7352.27     6991.38    238.00 o
   6   4   0    37927.34    39319.59    394.34 o
   8   4   0     2772.81     2731.26     35.42 o
  10   4   0     7384.72     7543.27     94.97 o
  12   4   0     6644.56     6495.65    174.42 o
  14   4   0       27.40       29.63     30.97 o
  16   4   0      707.12      743.74     27.09 o
  18   4   0       62.67       38.18     20.36 o
  20   4   0      715.15      841.95     54.51 o
  22   4   0        1.22      -17.87     24.25 o
  24   4   0      170.98      229.92     79.32 o
  26   4   0      261.60      283.63     49.94 o
   1   5   0       47.88       25.61     21.61 o
   3   5   0     1633.59     1746.62     79.14 o
   5   5   0     2810.92     3230.27     44.97 o
   7   5   0       55.76       53.02     11.89 o
   9   5   0     3837.02     3787.41     48.33 o
  11   5   0     1063.71     1044.10     41.32 o
  13   5   0     3056.46     3080.82     57.70 o
  15   5   0       40.04       43.67     63.00 o
  17   5   0        4.39       28.66     33.77 o
  19   5   0       53.12       -8.78     36.56 o
  21   5   0      102.00       76.00     19.91 o
  23   5   0      150.26       92.11     21.09 o
  25   5   0       15.29       89.33     43.33 o
   0   6   0     2238.05     2079.44     51.43 o
   2   6   0     1461.47     1507.42     75.11 o
   4   6   0     7586.97     7731.20     89.46 o
   6   6   0     4659.00     4517.71     98.93 o
   8   6   0      353.51      325.30     52.62 o
  10   6   0     4562.21     5303.93    173.00 o
  12   6   0      336.19      261.52     37.91 o
  14   6   0      141.38      140.73     42.40 o
  16   6   0      633.52      579.62     99.43 o
  18   6   0      294.71      212.33     33.42 o
  20   6   0      183.10      135.43     19.36 o
  22   6   0      215.52      212.76     65.39 o
  24   6   0        5.81        5.04     29.80 o
   1   7   0     2589.67     2618.36     83.41 o
   3   7   0     5836.92     6046.68    218.00 o
   5   7   0     1295.27     1162.85     67.71 o
   7   7   0      443.93      422.46     16.38 o
   9   7   0      635.48      524.34     37.76 o
  11   7   0        1.15        1.23     26.80 o
  15   7   0       17.05      -12.93     42.96 o
  17   7   0      635.63      667.09     31.36 o
  19   7   0     1732.98     1644.25    123.82 o
  21   7   0       68.91      159.82     91.36 o
  23   7   0      471.02      321.14     29.32 o
   0   8   0      130.88      247.99     65.91 o
   2   8   0      800.20      754.77     24.75 o
   4   8   0      632.52      563.22     26.85 o
   6   8   0        6.04       66.11     58.59 o
   8   8   0      138.86      244.84     50.23 o
  10   8   0      146.29       62.04     37.48 o
  12   8   0       27.56      -31.16     78.54 o
  14   8   0       89.47       28.31     44.63 o
  16   8   0       83.01      113.00     70.59 o
  18   8   0       15.36        5.12     41.99 o
  20   8   0      357.19      410.01     39.50 o
  22   8   0        3.50      111.17     38.05 o
   1   9   0      141.48      200.41     14.71 o
   3   9   0      602.03      645.36     24.06 o
   5   9   0      291.26      228.28     18.12 o
   7   9   0       58.42       78.68     26.32 o
   9   9   0      513.05      445.90     35.01 o
  11   9   0      544.58      487.33     65.62 o
  13   9   0       43.40        7.88     28.87 o
  15   9   0       62.93       92.41     29.47 o
  17   9   0      144.46      168.29    157.89 o
  19   9   0       61.06      120.43     48.38 o
  21   9   0      119.48      146.25     50.47 o
   0  10   0     2113.67     1920.46     50.51 o
   2  10   0       10.67      -36.51     24.34 o
   4  10   0     1294.96     1189.57     33.59 o
   6  10   0      337.52      347.28     35.78 o
   8  10   0       33.29       96.67     24.67 o
  10  10   0       74.42      255.69     58.92 o
  12  10   0       96.55      -20.70     68.01 o
  14  10   0        0.91      -12.09     44.90 o
  16  10   0      115.90      259.41     35.62 o
  18  10   0       10.71      103.93     32.70 o
   1  11   0      563.24      650.05     37.75 o
   3  11   0      782.29      764.80    102.14 o
   5  11   0       74.40       67.23     32.69 o
   7  11   0      536.48      517.33     24.56 o
   9  11   0      864.91      947.41     40.17 o
  11  11   0      288.63      277.00     43.80 o
  13  11   0        8.75       75.32     98.47 o
  15  11   0      119.97      174.90     51.10 o
  17  11   0        1.77      -44.92     64.76 o
   0  12   0       22.58       25.72     26.32 o
   2  12   0        0.99       36.23     30.82 o
   4  12   0      130.93      125.36     33.75 o
   6  12   0      322.32      254.15     46.04 o
   8  12   0       12.24       54.81     51.86 o
  10  12   0      304.57      281.91     40.30 o
  12  12   0       59.09       66.29     42.94 o
  14  12   0      181.81      343.07     67.52 o
   1  13   0      188.54      197.45     22.01 o
   3  13   0      166.03      158.34     17.33 o
   5  13   0      480.84      459.00     24.10 o
   7  13   0       12.41       70.96     33.67 o
   9  13   0       10.86       -1.15     37.07 o
  11  13   0        0.39      -49.44     74.26 o
   0  14   0      220.34      162.63     96.19 o
   2  14   0        0.11      118.71     43.49 o
   4  14   0      180.70      175.82     26.45 o
   6  14   0       12.82      120.84     24.98 o
 -27   1   1      333.00      302.61     54.06 o
 -25   1   1      485.54      509.96     27.22 o
 -23   1   1      138.48       96.60     44.68 o
 -21   1   1     1043.00     1048.76     53.29 o
 -19   1   1     1673.95     1732.41     72.16 o
 -17   1   1     2018.89     2220.45     67.02 o
 -15   1   1       98.18      150.56     19.96 o
 -13   1   1     2880.65     2892.28     37.24 o
 -11   1   1     2944.48     3647.89     52.60 o
  -9   1   1      413.15      340.93      9.78 o
  -7   1   1     4992.00     5360.46     64.83 o
  -5   1   1    14871.68    15553.22    245.41 o
  -3   1   1    47929.52     4995.66  22742.13 o
   1   1   1    20003.15    19388.96    249.89 o
   3   1   1     1016.63      931.58     38.39 o
   5   1   1     8201.37     8954.17     92.53 o
   7   1   1        3.71       -3.18     20.58 o
   9   1   1      125.67      104.46     26.22 o
  11   1   1     2561.52     2750.32     75.51 o
  13   1   1      132.78      103.68     20.47 o
  15   1   1      487.67      461.04     30.98 o
  17   1   1     1674.38     1714.87     52.79 o
  19   1   1     2383.63     2743.16     66.15 o
  21   1   1       53.94      140.96     84.93 o
  23   1   1     1005.94     1231.54     42.98 o
  25   1   1       39.17       43.49     27.13 o
 -26   2   1       76.60       89.89     42.09 o
 -24   2   1     1161.60     1155.23     44.38 o
 -22   2   1     1268.93     1688.06     57.19 o
 -20   2   1     1267.69     1255.70     34.52 o
 -18   2   1      216.53      302.54     46.65 o
 -16   2   1      543.70      495.26     47.72 o
 -14   2   1      384.72      328.49     25.57 o
 -12   2   1      121.72      104.91     24.49 o
 -10   2   1       54.84       85.79      9.76 o
  -8   2   1     6379.07     6440.71     68.04 o
  -6   2   1    12331.70    12981.94    126.02 o
  -2   2   1      157.81      302.27     25.01 o
   0   2   1    56489.35    54259.23    754.75 o
   4   2   1    73602.13    73505.81    860.38 o
   6   2   1    15262.83    16260.04    182.13 o
   8   2   1     3476.93     3262.44     50.34 o
  10   2   1     6143.67     6662.63     76.48 o
  12   2   1       41.03       75.61     21.53 o
  14   2   1      895.85      876.28     79.00 o
  16   2   1      184.04      321.08     39.29 o
  18   2   1        1.71       30.07     23.53 o
  20   2   1     1130.66     1160.59     50.87 o
  22   2   1      244.26      263.22     39.04 o
  24   2   1      219.60      248.25     25.90 o
  26   2   1        1.55      -24.67     65.82 o
 -27   3   1        3.05       14.11     35.77 o
 -25   3   1      109.55      192.50     69.85 o
 -23   3   1        5.12      -19.29     35.89 o
 -21   3   1      606.99      588.32     26.92 o
 -19   3   1       91.36       90.77     19.69 o
 -17   3   1      145.94      170.97     71.79 o
 -15   3   1        0.03      -59.25     39.50 o
 -13   3   1     2315.93     2345.81     60.44 o
 -11   3   1     6366.74     6711.69     99.38 o
  -9   3   1     5116.72     5489.62     60.39 o
  -7   3   1      347.50      261.14     18.41 o
  -5   3   1     6355.44     6357.90     65.75 o
  -3   3   1    10801.11    10807.52    118.62 o
  -1   3   1    10774.74    10817.27    157.06 o
   1   3   1    32232.88    32066.80    360.57 o
   3   3   1     6668.64     6383.65     68.56 o
   5   3   1     1301.86     1214.31     27.37 o
   7   3   1     7486.56     7433.95     72.90 o
   9   3   1      718.44      711.15     22.41 o
  11   3   1     6676.87     6968.29    154.94 o
  13   3   1       39.82       79.02     67.91 o
  15   3   1        0.06       27.23     12.54 o
  17   3   1      238.42      191.06     70.76 o
  19   3   1      224.12      270.08     48.12 o
  21   3   1       68.56       39.89     45.73 o
  23   3   1       15.44        1.36     20.44 o
  25   3   1       36.14       55.32     42.63 o
 -26   4   1      111.81       60.63     22.66 o
 -24   4   1      121.23      164.53     44.53 o
 -22   4   1      672.43      593.47     58.26 o
 -20   4   1        1.94       30.55     18.90 o
 -18   4   1     1561.60     1576.69     39.56 o
 -16   4   1      714.27      690.27    126.72 o
 -14   4   1      283.83      322.08     32.93 o
 -12   4   1     1364.58     1309.67     36.45 o
 -10   4   1        0.86      -15.31     22.60 o
  -8   4   1    10817.42    11906.24    127.59 o
  -6   4   1     2896.44     3116.65     79.27 o
  -4   4   1      888.03      883.63     14.94 o
  -2   4   1      237.90      169.53     19.61 o
   0   4   1     3311.63     3247.75     63.38 o
   2   4   1     8782.69     9126.61     97.75 o
   4   4   1     1333.25     1217.44     17.93 o
   6   4   1    24362.58    26481.84    246.05 o
   8   4   1    27234.51    28189.62    276.44 o
  10   4   1      496.93      480.68     26.00 o
  12   4   1     1610.22     1690.12     56.97 o
  14   4   1       83.55      121.88     50.16 o
  16   4   1      412.14      360.75     34.37 o
  18   4   1        3.37       76.06     25.57 o
  20   4   1       40.39       76.10     35.20 o
  22   4   1      146.94      149.45     46.75 o
  24   4   1        0.65      -24.05     39.93 o
 -25   5   1      320.73      395.01     78.43 o
 -23   5   1      879.67      734.45     97.77 o
 -21   5   1      113.35       36.43     40.77 o
 -19   5   1     2766.74     2786.19     57.55 o
 -17   5   1      643.25      546.05     45.20 o
 -15   5   1     5708.14     5538.62     95.92 o
 -13   5   1      835.60      755.95     33.79 o
 -11   5   1        1.64       25.43     14.96 o
  -9   5   1     3686.88     3651.12     43.66 o
  -7   5   1     3808.43     3918.68     61.36 o
  -5   5   1    29299.76    29857.41    311.54 o
  -3   5   1     1362.91     1151.97     24.44 o
  -1   5   1     2119.24     1812.65     70.91 o
   1   5   1     4503.50     4451.61     63.88 o
   3   5   1     1015.19     1363.88     34.07 o
   5   5   1     1168.83     1152.72     43.10 o
   7   5   1     6819.93     7325.64     74.14 o
   9   5   1       87.18       66.51     17.41 o
  11   5   1     2099.14     1885.10     85.82 o
  13   5   1       12.76       79.01     37.70 o
  15   5   1     6202.68     6084.66    123.28 o
  17   5   1      459.34      389.02     23.93 o
  19   5   1     1310.92     1063.25     48.46 o
  21   5   1        8.02      -24.00     33.36 o
  23   5   1       19.24       11.41     22.28 o
 -24   6   1      151.66      129.84     51.28 o
 -22   6   1      131.16      135.07     40.07 o
 -20   6   1      534.71      455.92     34.79 o
 -18   6   1      106.37      136.14     45.60 o
 -16   6   1     6449.32     6500.08    148.06 o
 -14   6   1       22.71      107.26     48.05 o
 -12   6   1     3545.44     3283.76    103.48 o
 -10   6   1      571.59      599.84     55.48 o
  -8   6   1      458.24      328.61     43.59 o
  -6   6   1     5315.22     5257.12    142.30 o
  -4   6   1      313.51      203.90     15.11 o
  -2   6   1     1563.07     1359.89     41.91 o
   0   6   1     6287.28     6117.24    142.10 o
   2   6   1     7983.11     8178.52    100.61 o
   4   6   1     2767.69     2515.17     42.77 o
   6   6   1       29.44        5.99     25.50 o
   8   6   1      165.49      160.95      9.72 o
  10   6   1       18.27       14.91     12.33 o
  12   6   1      224.79      179.36     21.40 o
  14   6   1     1193.49     1042.81     62.50 o
  16   6   1      104.43      168.69     26.82 o
  18   6   1       78.78       31.84     27.32 o
  20   6   1      158.23      213.84     45.52 o
  22   6   1        0.02      -16.40     32.73 o
 -23   7   1       71.02       47.16     54.76 o
 -21   7   1        0.15       -8.90     23.83 o
 -19   7   1      386.94      274.91     26.01 o
 -17   7   1      102.54      151.92     60.57 o
 -15   7   1     1109.43     1079.65     83.00 o
 -13   7   1       12.39      -13.04     38.10 o
 -11   7   1     1217.27     1086.10     54.95 o
  -9   7   1      461.74      324.24     19.81 o
  -7   7   1     1367.00     1249.55     34.05 o
  -5   7   1      847.66      808.99     41.40 o
  -3   7   1     1182.54     1113.76     44.48 o
  -1   7   1     1578.57     1536.36     22.83 o
   1   7   1      194.65      208.71     36.21 o
   3   7   1       17.40       -0.02     14.32 o
   5   7   1       46.28       79.40     22.75 o
   7   7   1     2485.52     2482.02     69.38 o
   9   7   1      262.69      191.27     27.66 o
  11   7   1     1362.53     1462.53     46.76 o
  13   7   1      305.97      261.96     33.50 o
  15   7   1       48.13      100.78     34.31 o
  17   7   1      542.27      586.55     54.33 o
  19   7   1        1.63       85.00     30.39 o
  21   7   1      218.89      182.79     51.87 o
 -22   8   1      154.91       88.85     85.95 o
 -20   8   1      557.14      556.76     64.82 o
 -18   8   1      215.55      227.12     79.18 o
 -16   8   1        1.54      131.82     92.82 o
 -14   8   1      236.01      334.47     81.77 o
 -12   8   1      581.00      404.88     20.09 o
 -10   8   1     2822.42     3194.45    133.65 o
  -8   8   1     2258.29     2386.18     44.25 o
  -6   8   1     1151.56     1094.22     42.08 o
  -4   8   1     7414.60     7268.42    204.94 o
  -2   8   1       36.18       71.99     15.03 o
   0   8   1    10219.51    11212.19    216.21 o
   2   8   1      164.82      209.21     55.30 o
   4   8   1     2883.34     2721.62     60.57 o
   6   8   1      479.04      445.26     82.18 o
   8   8   1     1626.00     1448.74     61.71 o
  10   8   1     2414.24     2193.57     90.98 o
  12   8   1      356.85      224.53     27.29 o
  14   8   1        8.98       58.39     33.16 o
  16   8   1       56.70       83.56     37.10 o
  18   8   1      542.67      711.35    126.92 o
  20   8   1     1103.37     1044.13     43.68 o
 -21   9   1      319.12      394.43     66.85 o
 -19   9   1      111.05      215.76     63.10 o
 -17   9   1       12.22       51.81     51.12 o
 -15   9   1        5.65       15.48     53.91 o
 -13   9   1        1.02       35.19     37.30 o
 -11   9   1       69.02       68.20     25.15 o
  -9   9   1       19.61        7.48     42.24 o
  -7   9   1      840.12      716.41     95.36 o
  -5   9   1      669.70      604.07     58.95 o
  -3   9   1      302.24      379.89     20.06 o
  -1   9   1     1781.98     1720.03     44.77 o
   1   9   1     1054.36     1157.06     26.04 o
   3   9   1     2501.19     2539.18    207.92 o
   5   9   1     1498.02     1517.32     62.34 o
   7   9   1     3034.61     2878.00    205.58 o
   9   9   1       69.51       29.53     42.05 o
  11   9   1      245.83      187.37     35.55 o
  13   9   1       41.16      155.44     87.23 o
  15   9   1      121.00       61.59     59.00 o
  17   9   1       14.19      -27.01     82.10 o
  19   9   1      106.67      189.64     30.97 o
 -20  10   1       66.22      183.25     70.50 o
 -18  10   1       33.69      -85.32     56.88 o
 -16  10   1      169.13      221.79     62.43 o
 -14  10   1      109.46      151.23     47.42 o
 -12  10   1       14.81        2.32     32.41 o
 -10  10   1       26.21       68.99     32.01 o
  -8  10   1      178.49      219.19     65.68 o
  -6  10   1      111.74       94.39     44.68 o
  -4  10   1        5.96       73.97     70.67 o
  -2  10   1      110.63      126.67     15.84 o
   0  10   1      430.46      357.17     35.72 o
   2  10   1       45.05       98.76     29.26 o
   4  10   1       54.07       17.76     24.78 o
   6  10   1      314.20      328.53     38.64 o
   8  10   1      457.65      425.73     53.35 o
  10  10   1      146.56       75.00     39.09 o
  12  10   1      615.69      466.43     74.69 o
  14  10   1      542.06      426.28     67.07 o
  16  10   1      494.26      621.47    117.66 o
  18  10   1      243.48      267.65     57.37 o
 -17  11   1        3.00      -35.67     44.35 o
 -15  11   1       30.47       48.27     24.46 o
 -13  11   1       19.23        2.65     47.77 o
 -11  11   1        1.08      -28.09     59.81 o
  -9  11   1       41.18       43.84     33.93 o
  -7  11   1       10.71       11.75     23.30 o
  -5  11   1      132.27      120.71     16.50 o
  -3  11   1      411.14      387.85     43.77 o
  -1  11   1      343.10      394.78     18.16 o
   1  11   1      162.31      107.68     54.56 o
   3  11   1       16.24       27.64     31.49 o
   5  11   1       12.61      -14.97     23.79 o
   7  11   1       80.90      175.23     19.73 o
   9  11   1      180.51      303.30     44.79 o
  11  11   1      373.41      280.88     57.86 o
  13  11   1      718.80      725.73     33.34 o
  15  11   1       74.49        6.77     47.26 o
 -14  12   1       33.68      183.25     46.16 o
 -12  12   1       88.15       34.84     43.88 o
 -10  12   1        2.60      -20.61     39.37 o
  -8  12   1      308.91      356.02     80.64 o
  -6  12   1      142.67      149.20     28.25 o
  -4  12   1      244.03      312.31     42.72 o
  -2  12   1      160.21      241.66     34.66 o
   0  12   1      618.87      682.09     48.11 o
   2  12   1        4.49       35.32     43.20 o
   4  12   1       72.38       67.69     36.64 o
   6  12   1       73.89       48.41     28.67 o
   8  12   1      315.23      351.62     66.91 o
  10  12   1       44.78      102.92     64.51 o
  12  12   1      827.67      971.87    134.04 o
  14  12   1      132.34       58.84     63.05 o
 -11  13   1        0.30       74.44    102.38 o
  -9  13   1      114.55      143.82     38.25 o
  -7  13   1       26.99       45.39     19.94 o
  -5  13   1       93.90      120.98     39.06 o
  -3  13   1       11.01       21.35     22.99 o
  -1  13   1       42.24       50.86     43.79 o
   1  13   1      224.49      292.70     31.86 o
   3  13   1       69.87       30.38     19.74 o
   5  13   1      419.73      423.36     27.19 o
   7  13   1      136.84      256.47     46.78 o
   9  13   1      349.75      401.80     61.33 o
  -6  14   1       46.86       -3.60     23.62 o
  -4  14   1       99.80      102.62     48.49 o
  -2  14   1       11.31       29.17     42.21 o
   0  14   1      128.65      140.68     43.89 o
   2  14   1      219.46      256.59     48.34 o
   4  14   1       46.39        6.42     18.62 o
 -28   0   2      868.58      791.13     41.45 o
 -26   0   2      116.67      185.91     53.53 o
 -24   0   2     2135.23     2399.47    127.42 o
 -22   0   2      171.35      122.57     58.97 o
 -20   0   2     6098.84     6394.78    181.15 o
 -18   0   2        8.31       71.63     32.21 o
 -16   0   2       57.27      142.88     68.24 o
 -14   0   2      563.79      689.43     31.03 o
 -12   0   2       25.10       -6.33     34.48 o
 -10   0   2      535.46      448.23     41.21 o
  -8   0   2       56.34       -2.40     22.71 o
  -6   0   2      518.41      883.65     39.95 o
  -4   0   2    25439.61    23214.89    577.67 o
  -2   0   2     8167.89     7404.40    207.46 o
   0   0   2    35271.85    33724.59    738.19 o
   2   0   2     1938.33     1940.38     48.64 o
   4   0   2     6773.33     6553.77    108.47 o
   6   0   2     1220.72     1225.77     43.66 o
   8   0   2      930.42      678.37     19.43 o
  10   0   2      888.15      945.86     58.20 o
  12   0   2      128.98      191.14    101.17 o
  14   0   2        0.01      -36.15     28.11 o
  16   0   2     2600.66     2687.87     81.42 o
  20   0   2      109.16      228.56    111.24 o
  22   0   2      161.67      123.41     27.61 o
  24   0   2        6.60        7.10     31.66 o
 -27   1   2       17.70        6.65     42.57 o
 -25   1   2      494.56      504.84     51.30 o
 -23   1   2      335.46      327.64     66.85 o
 -21   1   2     2111.21     2087.66    102.32 o
 -19   1   2      533.74      442.82     31.50 o
 -17   1   2       33.50       46.31     43.43 o
 -15   1   2     1168.85     1267.32     24.10 o
 -13   1   2      582.03      525.05     37.21 o
 -11   1   2        2.80       52.38     19.48 o
  -9   1   2       35.13       38.09      9.84 o
  -7   1   2    19374.29    19189.15    175.60 o
  -5   1   2    11683.47    11500.61    294.64 o
  -3   1   2     6370.58     5830.91     74.76 o
  -1   1   2      864.36      906.25     34.60 o
   1   1   2     1835.90     1806.00     62.06 o
   3   1   2    46948.31    47206.41    580.29 o
   5   1   2      976.00      987.54     26.20 o
   7   1   2        4.63      -22.02     23.00 o
   9   1   2       18.64       26.81     16.74 o
  11   1   2      188.18      172.90     25.97 o
  13   1   2       26.43       -3.62     38.95 o
  15   1   2       37.21       48.97     23.66 o
  17   1   2      437.42      322.34     34.39 o
  19   1   2       79.03      138.35     33.07 o
  21   1   2      102.73      115.49     51.38 o
  23   1   2      421.97      313.01     26.89 o
  25   1   2       63.28      251.04     56.28 o
 -28   2   2       12.40        7.67     22.05 o
 -26   2   2        0.22      108.57     32.21 o
 -24   2   2      139.50      128.93     41.15 o
 -22   2   2      267.74      274.41     56.33 o
 -20   2   2      792.51      799.81     37.16 o
 -18   2   2        1.14       44.16     22.20 o
 -16   2   2     1311.55     1499.58     48.78 o
 -14   2   2     1074.26     1169.59     26.26 o
 -12   2   2     2311.12     2514.51     36.27 o
 -10   2   2       40.66       13.60     13.78 o
  -8   2   2     3907.86     4171.19     41.58 o
  -6   2   2     6376.95     6450.87     68.49 o
  -4   2   2      897.13     1203.73     19.89 o
  -2   2   2       35.62       97.28     38.74 o
   0   2   2      115.53      313.59     26.68 o
   2   2   2     2562.63     2957.27     33.46 o
   4   2   2     4567.99     4448.73     53.03 o
   6   2   2       98.29       43.64      8.57 o
   8   2   2     2951.68     2933.04     35.18 o
  10   2   2     1206.18     1314.34     22.11 o
  12   2   2      172.02      170.84     54.23 o
  14   2   2       65.71      -30.14     20.09 o
  16   2   2        8.51       24.58     22.23 o
  18   2   2       68.14       29.93     43.06 o
  20   2   2        2.27       58.37     33.99 o
  22   2   2       17.96      -22.13     44.74 o
  24   2   2       97.52       32.27     27.07 o
 -27   3   2      328.22      208.24     33.44 o
 -25   3   2      871.60      780.97     60.41 o
 -23   3   2     2012.54     2017.08     45.46 o
 -21   3   2      478.35      451.49     44.13 o
 -19   3   2     6280.67     6609.43    100.88 o
 -17   3   2       91.85      131.84     22.52 o
 -15   3   2     2391.08     2347.30     35.89 o
 -13   3   2     1010.35      920.74     18.88 o
 -11   3   2     2659.35     2788.19     46.45 o
  -9   3   2    21075.84    21316.47    208.16 o
  -7   3   2        8.19        8.82     10.04 o
  -5   3   2     8022.14     7948.55     76.44 o
  -3   3   2     2748.01     2335.79     29.69 o
  -1   3   2      556.72      697.25     38.44 o
   1   3   2     4002.16     4175.67     61.76 o
   3   3   2    14510.49    15977.24    148.49 o
   5   3   2     1887.26     2083.30     24.52 o
   7   3   2      668.33      466.91     28.56 o
   9   3   2     4324.32     4644.33     51.34 o
  11   3   2     1424.38     1355.65     70.55 o
  13   3   2       57.68       17.58     44.08 o
  15   3   2     1929.55     1842.86     72.42 o
  17   3   2      548.26      534.37     25.98 o
  19   3   2       22.49       48.51     35.22 o
  21   3   2      361.91      426.43     45.88 o
  23   3   2      175.49      186.64     27.81 o
 -26   4   2      482.88      368.83     24.79 o
 -24   4   2       72.89       84.97     37.46 o
 -22   4   2        0.42       20.26     19.99 o
 -20   4   2     1760.41     1789.05     59.48 o
 -18   4   2       76.71       38.28     19.88 o
 -16   4   2     3672.89     3340.46    131.16 o
 -14   4   2     1461.84     1346.40     63.06 o
 -12   4   2      651.53      483.88     14.93 o
 -10   4   2      327.37      321.79     15.82 o
  -8   4   2     1544.14     1376.13     20.31 o
  -6   4   2      158.48      155.63     11.77 o
  -4   4   2      954.14      793.93     22.02 o
  -2   4   2    14125.29    14018.41    277.89 o
   0   4   2    13372.47    12471.38    131.46 o
   2   4   2     4130.07     4071.03    100.92 o
   4   4   2     9550.11     9561.00    138.87 o
   6   4   2     5338.22     5333.40     68.61 o
   8   4   2     3138.76     3050.23     34.41 o
  10   4   2     1054.81     1069.26     21.79 o
  12   4   2     2098.83     2223.25     54.79 o
  14   4   2       17.24      115.44     84.79 o
  16   4   2      455.60      421.90     36.98 o
  18   4   2      464.82      419.92     37.73 o
  20   4   2       86.97      137.10     62.94 o
  22   4   2       37.52       75.73     74.39 o
  24   4   2        3.57       65.58     81.69 o
 -25   5   2        5.29       24.97     37.80 o
 -23   5   2      278.16      230.83     27.61 o
 -21   5   2      235.32      243.60     48.13 o
 -19   5   2      774.28      652.34     53.48 o
 -17   5   2       82.64       85.83     63.87 o
 -15   5   2     1731.58     1903.73     53.36 o
 -13   5   2        3.71       49.30     34.63 o
 -11   5   2     3008.90     3098.49     37.80 o
  -9   5   2     2413.43     2093.40     59.46 o
  -7   5   2     1181.82     1102.46     29.24 o
  -5   5   2        7.13        3.23     19.02 o
  -3   5   2     3383.23     3275.12    115.36 o
  -1   5   2      691.80      776.88     49.44 o
   1   5   2     5529.04     5933.19     81.93 o
   3   5   2     3605.18     4002.37    106.02 o
   5   5   2     4914.89     5072.39     78.50 o
   7   5   2     4893.83     4562.38     62.64 o
   9   5   2      477.77      356.05     15.11 o
  11   5   2     2919.06     2930.52     51.37 o
  13   5   2     1970.28     1893.19     36.30 o
  15   5   2     2284.88     2024.32     94.65 o
  17   5   2       54.58       45.76     42.25 o
  19   5   2       23.31       63.73     35.14 o
  21   5   2       76.41       56.40     28.00 o
  23   5   2        1.18       43.50     26.55 o
 -26   6   2      184.36      103.37     34.34 o
 -24   6   2      163.08      203.17     71.67 o
 -22   6   2       27.76       26.59     29.82 o
 -20   6   2        4.45       10.86     21.73 o
 -18   6   2       67.33        8.51     36.39 o
 -16   6   2     1545.96     1517.46     70.21 o
 -14   6   2      956.58      864.09     38.28 o
 -12   6   2      245.61      257.03     25.26 o
 -10   6   2      516.41      406.02     16.23 o
  -8   6   2     2350.17     2262.65     49.37 o
  -6   6   2      144.82      107.61     11.44 o
  -4   6   2     8026.07     8290.04    106.83 o
  -2   6   2      197.98      156.57     40.46 o
   0   6   2     4170.08     4048.43     78.85 o
   2   6   2        5.51      -21.46     18.07 o
   4   6   2      123.11      154.39     33.65 o
   6   6   2      747.76      637.75     44.36 o
   8   6   2      425.05      342.49     61.00 o
  10   6   2       83.46       81.09     28.31 o
  12   6   2     5274.68     4905.61     92.94 o
  14   6   2        2.05      141.21     82.32 o
  16   6   2      875.25      736.48     77.39 o
  18   6   2       46.32       37.93     48.90 o
  20   6   2       94.08      116.63     48.98 o
  22   6   2      160.03      146.33     65.64 o
 -25   7   2      570.65      428.46     30.43 o
 -23   7   2      443.46      330.26     47.39 o
 -21   7   2      131.79       42.29     56.97 o
 -19   7   2      114.25       87.32     54.77 o
 -17   7   2      175.16      100.73    103.71 o
 -15   7   2      711.59      640.69     92.21 o
 -13   7   2     1393.96     1287.39     81.89 o
 -11   7   2        8.99       79.59     68.81 o
  -9   7   2      274.70      216.06     34.82 o
  -7   7   2       27.31       28.12     66.69 o
  -5   7   2       75.70       32.24     17.04 o
  -3   7   2     2719.66     2594.75     42.76 o
  -1   7   2      918.14      786.78     38.91 o
   1   7   2     6127.08     6075.25    124.82 o
   3   7   2     1022.63      837.22     66.16 o
   5   7   2     1804.92     1699.88    106.43 o
   7   7   2     5150.56     4620.42    237.36 o
   9   7   2       40.20       70.07     16.75 o
  11   7   2     5107.75     4607.08    249.49 o
  13   7   2       43.00       92.93     48.18 o
  15   7   2      712.68      602.42     50.11 o
  17   7   2      106.62       30.56     29.81 o
  19   7   2     1274.75     1095.89     91.89 o
  21   7   2        0.02        1.69     53.71 o
 -24   8   2       13.33       -5.56     32.43 o
 -22   8   2       20.92      -18.66     73.58 o
 -20   8   2       98.36      107.00     54.46 o
 -18   8   2       19.82       87.67     41.47 o
 -16   8   2      719.48      681.13     36.72 o
 -14   8   2        0.04      -41.94     27.96 o
 -12   8   2     1054.45     1009.95     54.76 o
 -10   8   2      144.93      199.20     17.81 o
  -8   8   2      758.69      724.57     58.13 o
  -6   8   2      821.99      777.17     33.88 o
  -4   8   2       23.66       60.36     31.10 o
  -2   8   2      957.21      938.48     32.02 o
   0   8   2      797.20      550.68     49.32 o
   2   8   2        0.62       20.58     30.51 o
   4   8   2     4812.30     5110.51    140.06 o
   6   8   2        2.49       11.25     15.32 o
   8   8   2     2035.18     2058.91     99.54 o
  10   8   2        2.95      115.07     57.95 o
  12   8   2      115.39      -28.20     39.57 o
  14   8   2       79.31       81.67     33.34 o
  16   8   2       51.07       16.82     63.36 o
  18   8   2        9.76      -57.38     38.25 o
  20   8   2       55.82       36.33     32.32 o
 -21   9   2       74.05      138.73     95.79 o
 -19   9   2       62.36      247.44     61.38 o
 -17   9   2        1.55       72.35     44.91 o
 -15   9   2      300.86      378.48    212.17 o
 -13   9   2     1499.46     1419.11    105.35 o
 -11   9   2      874.23      929.73     68.07 o
  -9   9   2     1229.94     1081.88     82.61 o
  -7   9   2      836.35      784.99     75.41 o
  -5   9   2     1261.63     1274.79    111.07 o
  -3   9   2       65.16       97.12     49.11 o
  -1   9   2      412.63      470.25     35.54 o
   1   9   2     1022.27      943.91     27.95 o
   3   9   2      387.84      362.26     26.04 o
   5   9   2        8.40       34.83     33.65 o
   7   9   2      949.74     1018.89     83.57 o
   9   9   2      282.50      244.96    115.75 o
  11   9   2      374.67      373.86     56.38 o
  13   9   2      190.02      151.75     24.63 o
  15   9   2        7.28      -43.71     29.14 o
  17   9   2       73.63      233.92     43.96 o
  19   9   2      262.36      334.41     44.55 o
 -20  10   2      142.95      238.71     45.99 o
 -18  10   2       22.65       79.74     34.02 o
 -16  10   2       93.39      142.02     40.93 o
 -14  10   2      178.64      120.57     59.19 o
 -12  10   2       90.18      206.44     45.03 o
 -10  10   2      237.00      204.26     48.57 o
  -8  10   2     1139.30     1103.76     57.26 o
  -6  10   2      180.69      165.51     32.90 o
  -4  10   2     4922.15     5019.86     73.46 o
  -2  10   2       42.49      -29.80     19.87 o
   0  10   2     2920.26     3003.78     53.65 o
   2  10   2       24.96       53.76     30.59 o
   4  10   2     1098.11     1137.58     33.52 o
   6  10   2      437.94      339.88     30.36 o
   8  10   2      885.04      947.68     36.51 o
  10  10   2      535.43      377.29     63.27 o
  12  10   2      802.16      845.77    140.68 o
  14  10   2       76.57      133.24     47.52 o
  16  10   2      379.39      329.98    144.53 o
 -19  11   2      174.61      520.60     89.80 o
 -17  11   2      158.02      223.06     58.29 o
 -15  11   2       12.08      -15.23     36.24 o
 -13  11   2      376.30      341.91     60.37 o
 -11  11   2        9.49      103.15     48.50 o
  -9  11   2       30.35       81.92     43.73 o
  -7  11   2      182.74      199.29     43.90 o
  -5  11   2      987.09      922.62     69.43 o
  -3  11   2       36.43       79.74     19.25 o
  -1  11   2     2253.63     2482.92     52.97 o
   1  11   2       53.57       28.54     60.66 o
   3  11   2     1306.40     1519.08     83.61 o
   5  11   2      222.16       80.53     89.54 o
   7  11   2       65.84      107.36     34.56 o
   9  11   2      649.44      669.47     33.06 o
  11  11   2        0.18      -19.71     59.15 o
  13  11   2      358.88      368.54     84.21 o
  15  11   2        1.90       40.21     75.01 o
 -16  12   2        0.01       37.20     82.66 o
 -14  12   2        6.40       26.14     49.84 o
 -12  12   2       13.87       34.10     70.72 o
 -10  12   2       67.83      128.22     77.29 o
  -8  12   2       35.47       45.09     23.70 o
  -6  12   2       48.91       96.49     15.57 o
  -4  12   2      121.95      230.51     39.88 o
  -2  12   2       54.60       60.46     63.73 o
   0  12   2       39.05       86.62     33.99 o
   2  12   2        1.48       23.86     36.24 o
   4  12   2       45.95       63.97     39.99 o
   6  12   2       51.47       44.58     36.20 o
   8  12   2      151.56      163.24     44.97 o
  10  12   2       78.06      240.99     44.48 o
  12  12   2      119.32      198.31     46.32 o
 -13  13   2      215.18      286.89     48.76 o
 -11  13   2        1.20      -33.67     28.19 o
  -9  13   2      190.90      210.36     25.54 o
  -7  13   2       86.17      147.47     39.71 o
  -5  13   2      245.56      230.05     42.02 o
  -3  13   2       22.41      119.94     28.37 o
  -1  13   2       66.69       96.93     35.00 o
   1  13   2       66.34      164.05     42.66 o
   3  13   2       29.63       -9.42     28.81 o
   5  13   2       51.46       60.51     49.06 o
   7  13   2       44.24      -19.23     53.08 o
   9  13   2        2.21      -39.01     26.01 o
  -6  14   2      314.98      296.95     25.57 o
  -4  14   2      290.18      264.42     32.25 o
  -2  14   2      137.65      140.90     25.40 o
   0  14   2       83.74      123.67     56.63 o
   2  14   2        0.21       -1.35     36.18 o
   4  14   2       92.22       95.32     56.70 o
 -29   1   3       93.44      182.66     48.42 o
 -27   1   3      516.80      519.58     63.64 o
 -25   1   3      957.83     1006.19     51.00 o
 -23   1   3     3073.85     3296.27     56.72 o
 -21   1   3      309.93      272.05     18.10 o
 -19   1   3     3740.42     3948.58    114.20 o
 -17   1   3      142.40      170.59     14.39 o
 -15   1   3     1407.39     1610.66     20.91 o
 -13   1   3      106.26      176.75     19.60 o
 -11   1   3    13352.47    13961.45    135.65 o
  -9   1   3        1.75       14.45     16.38 o
  -7   1   3     2457.06     2293.73     24.66 o
  -5   1   3    34786.64    33546.46    369.48 o
  -3   1   3     7694.86     6587.89     93.48 o
  -1   1   3    12512.21    11757.33    359.31 o
   1   1   3     2451.90     2749.98     48.87 o
   3   1   3     4812.29     4707.73     80.95 o
   5   1   3      550.19      635.27     19.22 o
   7   1   3     2924.06     3014.91     58.99 o
   9   1   3      604.50      736.27     33.20 o
  11   1   3     3349.80     3631.10     94.75 o
  13   1   3       66.10      123.07     22.71 o
  15   1   3      414.96      444.56     21.70 o
  17   1   3       93.48       35.43     28.10 o
  19   1   3       11.32       26.11     30.03 o
  21   1   3      197.40      163.86     32.92 o
  23   1   3        2.64       79.76     46.63 o
 -28   2   3      283.49      309.45     40.51 o
 -26   2   3        2.10       32.14     28.25 o
 -24   2   3     1286.17     1375.21     42.85 o
 -22   2   3       53.50       71.92     23.05 o
 -20   2   3      327.86      276.96     19.41 o
 -18   2   3       60.49       43.19     23.74 o
 -16   2   3      376.65      358.24     13.10 o
 -14   2   3      412.74      395.11     16.72 o
 -12   2   3     1192.32     1015.33     26.32 o
 -10   2   3      253.04      220.98      8.19 o
  -8   2   3      337.54      474.26     29.57 o
  -6   2   3     2323.14     2306.36     24.27 o
  -4   2   3      821.69      781.08     13.96 o
  -2   2   3     9873.42     9745.91    154.63 o
   0   2   3    14945.33    14240.55    229.31 o
   2   2   3    11017.56    10844.25    123.85 o
   4   2   3    11515.47    11304.89    162.46 o
   6   2   3     7517.68     8312.56     93.70 o
   8   2   3     6954.65     7209.14     80.53 o
  10   2   3      499.47      414.25     33.71 o
  12   2   3     4286.45     4455.21     75.29 o
  14   2   3      375.85      306.02     48.27 o
  16   2   3      503.64      536.32     50.15 o
  18   2   3       36.96      157.14     23.78 o
  20   2   3        9.02       15.61     34.59 o
  22   2   3       36.33       48.21     32.07 o
 -27   3   3        0.80       83.60     33.50 o
 -25   3   3      704.60      817.95     83.57 o
 -23   3   3        5.52       38.91     33.01 o
 -21   3   3       87.73       70.05     20.81 o
 -19   3   3       50.16      101.53     71.45 o
 -17   3   3      436.08      453.29     37.60 o
 -15   3   3      142.99      198.07     46.99 o
 -13   3   3       27.30       66.16     23.37 o
 -11   3   3      348.73      397.77     14.19 o
  -9   3   3       89.30       99.02     23.33 o
  -7   3   3       86.45       29.22     10.79 o
  -5   3   3      653.15      586.78     18.67 o
  -3   3   3     1061.34     1013.87     20.36 o
  -1   3   3    14443.79    13761.05    186.40 o
   1   3   3    17926.57    17822.82    240.53 o
   3   3   3       18.46       15.60     11.65 o
   5   3   3     1061.29      926.31     20.01 o
   7   3   3      209.34      191.05     16.76 o
   9   3   3      249.52      239.92     30.36 o
  11   3   3       99.49      186.62     42.90 o
  13   3   3     1877.01     2087.28     71.63 o
  15   3   3       54.75       75.87     16.69 o
  17   3   3      679.18      777.47     64.54 o
  19   3   3      336.13      379.34     81.49 o
  21   3   3      292.71      376.01     51.91 o
  23   3   3      167.99      188.42     36.28 o
 -28   4   3      125.95      222.58     40.41 o
 -26   4   3       18.70       32.24     22.38 o
 -24   4   3       52.64      158.76     73.96 o
 -22   4   3      299.61      319.15     33.64 o
 -20   4   3      698.41      720.11     71.34 o
 -18   4   3      830.13      845.63     83.13 o
 -16   4   3      485.42      450.97     21.29 o
 -14   4   3       47.95       50.41     25.21 o
 -12   4   3      723.11      650.83     11.91 o
 -10   4   3     2036.01     1974.36     25.68 o
  -8   4   3      388.09      344.72     34.56 o
  -6   4   3     2271.07     2345.71     89.60 o
  -4   4   3      192.43      145.33      8.58 o
  -2   4   3      154.58      134.69     23.70 o
   0   4   3      136.26      119.35     22.02 o
   2   4   3      540.74      409.06     17.90 o
   4   4   3    11162.29    11741.79    114.23 o
   6   4   3       54.95       48.37     18.20 o
   8   4   3     3282.63     3275.04    164.83 o
  10   4   3        0.59        5.96     24.67 o
  12   4   3      485.06      434.19     27.83 o
  14   4   3      189.45       79.89     34.07 o
  16   4   3      100.97      155.07     31.08 o
  18   4   3        0.42       27.37     25.43 o
  20   4   3       16.07       91.92     20.68 o
  22   4   3       10.17       17.39     42.67 o
 -27   5   3       86.55       30.01     31.19 o
 -25   5   3      373.94      424.27     63.90 o
 -23   5   3      764.84      799.53     54.64 o
 -21   5   3       18.15       86.55     57.14 o
 -19   5   3     1473.49     1497.09     68.37 o
 -17   5   3      125.80       70.33     34.24 o
 -15   5   3     1314.23     1246.67     25.45 o
 -13   5   3      430.93      450.80     22.33 o
 -11   5   3      639.61      598.74     29.30 o
  -9   5   3     2937.43     2745.24     57.90 o
  -7   5   3       18.79       -1.24     18.44 o
  -5   5   3      443.58      392.28     11.01 o
  -3   5   3        1.92       19.89     13.33 o
  -1   5   3      255.51      313.63     35.52 o
   1   5   3      576.01      408.49     13.48 o
   3   5   3      346.53      273.83     14.28 o
   5   5   3      514.63      539.38     30.01 o
   7   5   3     3453.01     2985.57    105.97 o
   9   5   3      609.69      586.51     38.22 o
  11   5   3     4185.36     3799.89     98.76 o
  13   5   3      792.19      625.71     60.53 o
  15   5   3      569.01      489.98     25.58 o
  17   5   3      674.51      664.56     73.20 o
  19   5   3      189.80      383.04    102.98 o
  21   5   3        5.79      -42.05     50.30 o
 -26   6   3       12.50       51.54     33.09 o
 -24   6   3      268.88      259.15     63.32 o
 -22   6   3      134.29       88.98     60.75 o
 -20   6   3      974.78     1012.06    138.52 o
 -18   6   3      296.73      288.64     29.96 o
 -16   6   3     2088.58     1971.65     50.56 o
 -14   6   3        4.33        8.45     24.67 o
 -12   6   3     2518.74     2312.77     55.42 o
 -10   6   3      655.96      763.43     47.05 o
  -8   6   3      588.71      365.40     11.39 o
  -6   6   3     1365.41     1234.01     34.59 o
  -4   6   3       54.04       21.66     11.27 o
  -2   6   3     9439.80     9080.85    299.27 o
   0   6   3      928.83      982.06     50.13 o
   2   6   3       69.12       59.65     22.90 o
   4   6   3     4054.36     3879.76     55.65 o
   6   6   3      938.14      902.81     23.38 o
   8   6   3     3286.77     3190.53     67.27 o
  10   6   3     2076.90     2232.58    313.47 o
  12   6   3      919.19      873.35     54.09 o
  14   6   3       34.52       10.41     20.73 o
  16   6   3        3.92       40.41     39.37 o
  18   6   3       88.52       35.68     38.70 o
  20   6   3      117.49      152.51     42.20 o
 -25   7   3       77.81      133.40     63.76 o
 -23   7   3       63.75       77.29     63.69 o
 -21   7   3       22.51       58.34     50.37 o
 -19   7   3      122.79      271.67     73.70 o
 -17   7   3      258.00      153.16     40.40 o
 -15   7   3      365.22      322.05    117.40 o
 -13   7   3     2334.93     2367.13     90.33 o
 -11   7   3       73.14       25.05     27.09 o
  -9   7   3     1490.04     1484.06     41.92 o
  -7   7   3      225.59      285.98     27.25 o
  -5   7   3     1291.36     1270.05     32.88 o
  -3   7   3        0.00       35.63     13.12 o
  -1   7   3      582.55      513.82     39.53 o
   1   7   3     1445.72     1586.90     58.88 o
   3   7   3      934.12      892.50     49.01 o
   5   7   3      560.23      511.38     58.48 o
   7   7   3       78.79       41.30     27.38 o
   9   7   3     1039.59     1015.94     69.38 o
  11   7   3     1248.80     1033.18     28.73 o
  13   7   3       77.29      118.17     25.74 o
  15   7   3        1.84      -31.92     48.36 o
  17   7   3      170.52       58.37     62.03 o
  19   7   3       16.67       97.68     67.35 o
 -24   8   3      557.65      436.62     53.19 o
 -22   8   3       16.43       11.41     29.32 o
 -20   8   3      510.36      558.19     74.75 o
 -18   8   3      356.59      415.22     77.61 o
 -16   8   3       87.96       29.65    110.15 o
 -14   8   3      273.64      243.22     30.06 o
 -12   8   3       11.75       77.64    101.74 o
 -10   8   3      840.48      950.53     35.23 o
  -8   8   3     5507.76     5500.12    126.65 o
  -6   8   3      169.46      197.41     17.41 o
  -4   8   3     1936.03     1867.35     65.71 o
  -2   8   3      187.99      168.11     71.51 o
   0   8   3     1476.51     1524.13     33.83 o
   2   8   3      591.82      563.43     44.01 o
   4   8   3       72.85       15.64     28.92 o
   6   8   3       15.60       21.05     13.02 o
   8   8   3     1988.50     1797.98     63.45 o
  10   8   3       56.42       67.83     18.99 o
  12   8   3      786.67      783.72     67.85 o
  14   8   3      526.22      426.74     29.51 o
  16   8   3      663.32      698.24     51.64 o
  18   8   3      404.47      426.39     55.58 o
 -23   9   3      123.79      173.35     68.63 o
 -21   9   3      435.58      513.56     82.97 o
 -19   9   3      237.76      199.18     29.92 o
 -17   9   3      172.64      168.55     47.24 o
 -15   9   3       48.34      170.62     61.29 o
 -13   9   3       35.28      212.58    117.54 o
 -11   9   3      375.43      404.28     38.81 o
  -9   9   3      488.00      517.37     19.43 o
  -7   9   3      157.10      168.13     55.60 o
  -5   9   3     1442.15     1390.32     44.43 o
  -3   9   3       54.28      137.00     52.11 o
  -1   9   3     1916.30     1933.06     75.94 o
   1   9   3       17.30      -30.40     20.27 o
   3   9   3     1054.30      928.78     64.19 o
   5   9   3      974.58      970.27     36.63 o
   7   9   3     1676.25     1595.28     47.10 o
   9   9   3      247.16      288.19     44.23 o
  11   9   3      290.98      174.45     57.07 o
  13   9   3      197.14      176.87     38.88 o
  15   9   3      493.10      370.94     44.51 o
  17   9   3       35.68       63.08     49.98 o
 -20  10   3       18.73       25.21     30.22 o
 -18  10   3       26.37       76.80    163.00 o
 -16  10   3      453.76      408.53     33.12 o
 -14  10   3        7.22        7.21     55.64 o
 -12  10   3     1124.08     1107.57     74.39 o
 -10  10   3      545.01      602.73     85.33 o
  -8  10   3      250.95      180.84     23.07 o
  -6  10   3      402.24      287.18     24.03 o
  -4  10   3      551.17      505.99     17.39 o
  -2  10   3      670.60      550.94     41.41 o
   0  10   3     1215.62     1157.59     57.69 o
   2  10   3      566.49      573.89     68.95 o
   4  10   3     1288.29     1305.05     34.77 o
   6  10   3       70.87       84.24     59.55 o
   8  10   3      209.40      257.61     63.29 o
  10  10   3        1.79        5.00     25.74 o
  12  10   3       65.83       37.50     30.48 o
  14  10   3       14.51      -83.36    165.06 o
  16  10   3        1.01      -83.75     55.84 o
 -19  11   3        2.43      100.35     46.28 o
 -17  11   3       99.08       83.61     74.02 o
 -15  11   3        9.69       60.41     31.97 o
 -13  11   3      168.04      274.64     28.69 o
 -11  11   3       57.60      152.83     84.71 o
  -9  11   3       12.67       27.01     31.32 o
  -7  11   3        0.06       49.71     21.23 o
  -5  11   3       56.76        1.30     28.64 o
  -3  11   3      460.89      584.79     51.28 o
  -1  11   3      106.56      127.18     18.21 o
   1  11   3       44.92       76.93     32.54 o
   3  11   3      126.10       53.26     33.54 o
   5  11   3       27.58       98.69     42.39 o
   7  11   3      290.00      331.83     84.61 o
   9  11   3      475.12      513.34     33.80 o
  11  11   3      309.99      392.07     66.24 o
  13  11   3      110.80       87.76     39.50 o
 -16  12   3       88.45       80.93     36.26 o
 -14  12   3       23.30      113.90     41.09 o
 -12  12   3      427.86      398.51     47.68 o
 -10  12   3      418.14      346.65     24.50 o
  -8  12   3      546.05      572.50     68.63 o
  -6  12   3       82.04       83.16     19.53 o
  -4  12   3     2271.06     2404.67     46.16 o
  -2  12   3      263.97      311.52     61.27 o
   0  12   3     2148.17     2296.68    117.04 o
   2  12   3       10.62       20.25     19.25 o
   4  12   3     1257.73     1234.05    110.18 o
   6  12   3       11.85       47.72     62.69 o
   8  12   3       92.28       70.34     23.33 o
  10  12   3        0.84       75.50     27.11 o
  12  12   3      132.61        5.76     90.95 o
 -13  13   3       64.05      142.10     57.22 o
 -11  13   3      103.76      198.71     32.47 o
  -9  13   3        4.60       45.57     44.63 o
  -7  13   3      258.61      320.40     39.15 o
  -5  13   3      584.08      590.94     24.56 o
  -3  13   3        6.29      -17.10     36.38 o
  -1  13   3      357.53      440.18     22.90 o
   1  13   3       82.19       98.57     45.56 o
   3  13   3      928.07      954.21     55.37 o
   5  13   3        1.75      -62.54     42.33 o
   7  13   3      257.19      275.32     64.91 o
  -6  14   3        0.29       67.64     24.08 o
  -4  14   3        0.01       41.55     67.20 o
  -2  14   3       11.64      -30.49    138.55 o
   0  14   3       29.05       25.77     30.63 o
   2  14   3       15.70       44.38     63.07 o
 -28   0   4      642.21      584.38     35.39 o
 -26   0   4       26.45      154.33     29.41 o
 -24   0   4       96.76       83.69     51.09 o
 -22   0   4        7.66       -1.33      5.69 o
 -20   0   4       18.24      207.48    106.66 o
 -18   0   4     6867.95     7365.10    113.66 o
 -16   0   4       12.51      -11.38     12.61 o
 -14   0   4     1132.36     1168.90     22.04 o
 -12   0   4      765.64      749.61     17.36 o
 -10   0   4      267.35      242.80     33.56 o
  -8   0   4     5168.55     4787.79     57.43 o
  -6   0   4     3420.69     3117.36     86.34 o
  -4   0   4    10775.95    10188.09    164.38 o
  -2   0   4     3826.05     4124.16    218.91 o
   0   0   4     2910.43     3244.03    127.07 o
   2   0   4    45251.56    47340.96   1221.42 o
   4   0   4    13831.31    13600.09    197.44 o
   6   0   4     5968.77     6145.32    105.04 o
   8   0   4    13352.76    13407.05    208.72 o
  10   0   4     1851.82     2158.82    117.57 o
  12   0   4    13509.37    14711.25    365.93 o
  14   0   4      409.11      399.59     33.89 o
  16   0   4     1422.89     1551.42     60.67 o
  18   0   4      109.94       55.32     45.30 o
  20   0   4      385.88      393.17     59.38 o
  22   0   4      924.00      785.27     53.76 o
 -29   1   4      260.73      316.00     35.93 o
 -27   1   4      138.94      120.68     65.71 o
 -25   1   4      195.80      232.96     68.28 o
 -23   1   4      585.46      547.45     25.61 o
 -21   1   4      619.50      606.49     18.84 o
 -19   1   4       32.51       46.08     22.79 o
 -17   1   4      235.88      318.87     22.64 o
 -15   1   4      998.04     1008.77     38.34 o
 -13   1   4      672.35      844.43     33.72 o
 -11   1   4      809.15      951.30     22.40 o
  -9   1   4      889.98     1117.11     13.21 o
  -7   1   4     2074.72     2019.03     36.71 o
  -5   1   4    12683.80    12264.35    220.07 o
  -3   1   4    14355.43    14312.99    146.83 o
  -1   1   4     5998.74     5749.40     95.18 o
   1   1   4      112.88       78.74     15.95 o
   3   1   4     1228.63     1185.28     28.65 o
   5   1   4       10.12        3.50     23.33 o
   7   1   4      594.52      548.58     12.69 o
   9   1   4      273.33      324.94     16.15 o
  11   1   4       44.64       96.15     22.10 o
  13   1   4       53.67      142.92     56.08 o
  15   1   4      161.58      269.83    141.14 o
  17   1   4        5.42       17.83     30.58 o
  19   1   4      189.12      195.28     29.99 o
  21   1   4       88.19       65.30     25.20 o
  23   1   4       70.74       83.35     73.89 o
 -28   2   4       71.79       51.91     60.34 o
 -26   2   4       83.38       10.50     22.12 o
 -24   2   4      413.73      497.83     55.34 o
 -22   2   4      304.95      279.42     20.94 o
 -20   2   4       97.17      115.05     33.78 o
 -18   2   4       83.00       71.97     31.41 o
 -16   2   4       25.94       38.77     14.86 o
 -14   2   4      212.67      234.74      8.84 o
 -12   2   4      666.94      725.57     13.29 o
 -10   2   4      678.13      724.66     40.00 o
  -8   2   4      563.88      678.84     15.69 o
  -6   2   4     4368.08     4246.85     75.48 o
  -4   2   4      742.72      668.03     14.83 o
  -2   2   4        8.46       -4.08     23.26 o
   0   2   4     1185.08     1258.80     33.41 o
   2   2   4       70.60       69.81     18.08 o
   4   2   4       39.70       26.06     13.75 o
   6   2   4     9326.06    10229.51    108.38 o
   8   2   4      716.20      646.62     32.29 o
  10   2   4        4.41      -12.55     12.04 o
  12   2   4     2342.68     2214.68     64.68 o
  14   2   4       30.73       26.36     46.43 o
  16   2   4     1527.54     1632.43     54.49 o
  18   2   4     1279.14     1299.48     35.46 o
  20   2   4        1.44      -26.03     20.59 o
  22   2   4       61.44      224.51     92.18 o
 -29   3   4       89.86      191.28     58.42 o
 -27   3   4      103.47       61.63     41.06 o
 -25   3   4       68.36      136.17     22.19 o
 -23   3   4      393.91      325.18     42.44 o
 -21   3   4        5.62      -62.28     42.02 o
 -19   3   4      699.66      802.98     34.36 o
 -17   3   4     1029.93      958.37     56.20 o
 -15   3   4      442.59      386.43     46.83 o
 -13   3   4     1003.85      888.44     13.77 o
 -11   3   4      106.69      105.08     13.87 o
  -9   3   4     1159.45      925.72     29.78 o
  -7   3   4       68.02       93.75     17.82 o
  -5   3   4      743.82      640.81     12.70 o
  -3   3   4      908.05      746.41     37.80 o
  -1   3   4      181.65      124.37      7.12 o
   1   3   4        1.67      -19.83     14.86 o
   3   3   4     4746.67     4752.16    125.57 o
   5   3   4      883.32      814.00     21.31 o
   7   3   4     6038.34     6214.58     74.11 o
   9   3   4      275.83      241.51     28.26 o
  11   3   4     3804.64     3889.72     61.15 o
  13   3   4      114.86      101.40     14.29 o
  15   3   4      263.89      287.19     34.30 o
  17   3   4       62.99       80.95     53.67 o
  19   3   4        4.95       65.28    118.75 o
  21   3   4       13.61       32.13     35.47 o
 -28   4   4      499.24      472.63     66.30 o
 -26   4   4        4.01       -3.15     28.54 o
 -24   4   4       81.88       72.49     45.46 o
 -22   4   4      171.24      179.59     40.02 o
 -20   4   4      328.75      331.51     39.64 o
 -18   4   4      158.73      167.40     48.57 o
 -16   4   4     3543.49     3301.05     78.82 o
 -14   4   4     1804.95     1861.07     33.27 o
 -12   4   4     6927.07     6974.39    103.79 o
 -10   4   4     3683.85     3831.32     40.60 o
  -8   4   4     7658.95     7944.94     90.28 o
  -6   4   4     6779.29     6732.61    189.10 o
  -4   4   4       19.49       -7.53     22.22 o
  -2   4   4      125.82       63.88     24.20 o
   0   4   4     6282.13     6256.79     80.46 o
   2   4   4     4101.96     4045.23     46.50 o
   4   4   4     6088.66     6182.76    241.68 o
   6   4   4     3371.92     3350.17     98.76 o
   8   4   4     7542.19     8063.03    145.16 o
  10   4   4      392.77      385.07     28.96 o
  12   4   4       21.06       78.33     17.50 o
  14   4   4       99.87       51.17     29.00 o
  16   4   4       13.80       60.65     41.36 o
  18   4   4      102.36       78.05     47.83 o
  20   4   4       47.33       36.57     57.66 o
  22   4   4       26.55      -24.16     29.45 o
 -27   5   4      112.99      196.89     52.68 o
 -25   5   4       55.45       77.54     29.13 o
 -23   5   4        7.23       35.15     46.26 o
 -21   5   4      900.28      737.08     27.89 o
 -19   5   4      264.53      211.85     26.36 o
 -17   5   4      320.67      304.88     22.15 o
 -15   5   4     1392.85     1341.97     24.83 o
 -13   5   4        0.11       53.79     10.24 o
 -11   5   4       40.31       32.90     13.00 o
  -9   5   4       24.37       45.79     41.39 o
  -7   5   4      388.55      331.40     11.00 o
  -5   5   4     1134.79     1036.26     66.83 o
  -3   5   4        0.05       27.44     11.46 o
  -1   5   4      539.64      493.07     37.24 o
   1   5   4      115.80       99.53     11.53 o
   3   5   4     1280.33     1152.60     17.42 o
   5   5   4        9.37       16.42     13.60 o
   7   5   4       67.43       84.87     21.51 o
   9   5   4      625.01      569.63     23.22 o
  11   5   4     1134.26     1080.19     40.56 o
  13   5   4      260.23      180.87     39.41 o
  15   5   4      171.66      191.01     19.42 o
  17   5   4        7.59       32.65     49.36 o
  19   5   4        0.64      138.15     73.02 o
  21   5   4        0.14       82.44     54.92 o
 -26   6   4       59.56      -27.36     68.99 o
 -24   6   4      167.24      137.37     22.83 o
 -22   6   4        0.54        6.18     13.38 o
 -20   6   4       16.30      -34.79     44.88 o
 -18   6   4      116.30       60.33     61.73 o
 -16   6   4       28.25       41.69     58.08 o
 -14   6   4       51.26      -12.07     59.00 o
 -12   6   4     3189.70     3252.17    129.34 o
 -10   6   4     2078.66     2045.45     67.78 o
  -8   6   4       79.15      104.83     35.30 o
  -6   6   4       39.41       32.08     13.43 o
  -4   6   4       30.30       25.73     25.87 o
  -2   6   4     1804.56     1540.77     93.89 o
   0   6   4     1105.65     1109.86     23.34 o
   2   6   4       18.82       48.67     14.75 o
   4   6   4     4950.46     4648.29    181.79 o
   6   6   4     1925.57     1845.85     80.43 o
   8   6   4      230.76      285.90     23.50 o
  10   6   4      136.47       42.77     38.22 o
  12   6   4       11.91      -31.65     32.09 o
  14   6   4      164.97       97.98     21.83 o
  16   6   4       10.19      -46.11     41.90 o
  18   6   4      107.53      211.13    180.57 o
  20   6   4        2.86      -42.00     80.46 o
 -25   7   4      213.63      205.20     94.52 o
 -23   7   4      177.77      262.77     62.55 o
 -21   7   4      353.24      358.43     21.39 o
 -19   7   4      391.01      405.55     24.88 o
 -17   7   4      709.77      744.12     28.41 o
 -15   7   4      342.14      216.62     14.95 o
 -13   7   4     1338.69     1265.02     74.31 o
 -11   7   4        0.09       -1.50     19.75 o
  -9   7   4     2534.69     2596.57     64.37 o
  -7   7   4      780.83      660.30     62.22 o
  -5   7   4     2760.94     2686.00    101.95 o
  -3   7   4        6.75        4.68     11.10 o
  -1   7   4     3538.39     3399.12    113.47 o
   1   7   4        0.89       33.12     15.35 o
   3   7   4      970.28      773.41     58.67 o
   5   7   4      647.53      449.48     21.41 o
   7   7   4      272.04      271.33     13.50 o
   9   7   4      718.35      634.64     61.72 o
  11   7   4     1544.23     1718.32     53.97 o
  13   7   4      238.47      214.18     24.64 o
  15   7   4      663.88      633.41     32.41 o
  17   7   4      126.54      131.11     51.96 o
  19   7   4       35.68       97.34     38.28 o
 -24   8   4       33.38       59.43     93.51 o
 -22   8   4      214.22      264.45     30.95 o
 -20   8   4      733.91      783.69    139.32 o
 -18   8   4      686.20      613.63     34.44 o
 -16   8   4     1774.56     1764.04     77.72 o
 -14   8   4        0.02     -118.81     79.21 o
 -12   8   4     2175.63     2048.21     55.72 o
 -10   8   4      152.62      163.38     55.09 o
  -8   8   4      572.79      524.34     64.04 o
  -6   8   4      132.11      143.02     30.43 o
  -4   8   4      577.57      561.31     20.07 o
  -2   8   4      748.60      653.65     49.73 o
   0   8   4       71.79      119.08     60.56 o
   2   8   4       20.04       60.52     13.52 o
   4   8   4     1211.24     1033.59     31.65 o
   6   8   4      819.40      621.21     19.77 o
   8   8   4     1252.54      982.81     31.81 o
  10   8   4      400.20      255.18     33.03 o
  12   8   4      152.76      147.46     34.76 o
  14   8   4        0.30       39.83     44.50 o
  16   8   4        9.73      -31.13     96.76 o
  18   8   4       47.05      180.30    122.12 o
 -23   9   4        3.99       32.17     36.33 o
 -21   9   4      172.42      125.80     78.13 o
 -19   9   4       92.51      357.89    114.12 o
 -17   9   4      103.75      201.59     38.55 o
 -15   9   4      605.95      683.09    108.89 o
 -13   9   4        0.04       86.51     68.39 o
 -11   9   4       80.39      108.13     54.74 o
  -9   9   4      174.82      105.06     57.65 o
  -7   9   4     1065.56     1111.41     27.55 o
  -5   9   4        7.49       10.99     26.82 o
  -3   9   4        2.67       72.60    125.69 o
  -1   9   4     2469.20     2437.04    156.51 o
   1   9   4     1002.20      930.75     58.77 o
   3   9   4       19.28      -19.63     13.09 o
   5   9   4      288.97      301.59     16.60 o
   7   9   4        0.16        9.69     38.48 o
   9   9   4      332.08      268.52     32.05 o
  11   9   4       11.03      150.95     70.26 o
  13   9   4       55.20       32.25     38.61 o
  15   9   4       12.39       -4.17     79.11 o
  17   9   4       97.56       56.55     38.59 o
 -22  10   4        9.47     -105.92     73.10 o
 -20  10   4       83.11       56.26     54.20 o
 -18  10   4       46.30        5.55     27.90 o
 -16  10   4       61.15       64.36     83.49 o
 -14  10   4      465.36      482.07     23.09 o
 -12  10   4     1258.90     1309.40     62.21 o
 -10  10   4      106.64      117.91     26.48 o
  -8  10   4     3499.97     3777.38     90.42 o
  -6  10   4        1.11       51.42     25.32 o
  -4  10   4     2351.52     2439.47     48.66 o
  -2  10   4      200.18      217.57     39.26 o
   0  10   4      531.22      613.93     21.18 o
   2  10   4       45.97       33.02     27.12 o
   4  10   4      308.52      325.90     28.17 o
   6  10   4        0.54       -6.74     39.72 o
   8  10   4       40.30       98.84     34.22 o
  10  10   4       20.09       58.66     72.65 o
  12  10   4      191.24      286.16     29.77 o
  14  10   4       62.34       41.24     43.25 o
 -19  11   4       58.66       62.50     75.03 o
 -17  11   4      193.25      213.10     59.30 o
 -15  11   4      276.58      554.64    200.87 o
 -13  11   4      353.10      477.98     74.25 o
 -11  11   4      133.97      128.11     21.42 o
  -9  11   4      571.06      622.57     26.24 o
  -7  11   4      271.61      332.56     17.91 o
  -5  11   4      141.81      145.60     38.05 o
  -3  11   4        0.46      -10.11     45.34 o
  -1  11   4      638.54      771.00     63.97 o
   1  11   4      148.71      220.50     73.67 o
   3  11   4     2143.19     2359.13     78.78 o
   5  11   4       69.89      129.17     60.01 o
   7  11   4      476.32      529.81    128.99 o
   9  11   4       52.35      -23.84     47.60 o
  11  11   4      198.05      162.55     27.66 o
  13  11   4       43.56      164.35     41.83 o
 -16  12   4        1.52       69.61     37.52 o
 -14  12   4        3.46       49.89     42.91 o
 -12  12   4        2.84       41.82     26.35 o
 -10  12   4      418.60      321.32     29.89 o
  -8  12   4       31.39      101.87     44.89 o
  -6  12   4      990.00     1018.53     30.49 o
  -4  12   4      225.87      304.69     27.68 o
  -2  12   4       26.08      -50.49     35.68 o
   0  12   4       18.84       71.60     66.25 o
   2  12   4       30.19       30.83     18.89 o
   4  12   4      101.03      197.69     38.94 o
   6  12   4       12.01      -84.78     59.21 o
   8  12   4       32.38       49.89     31.02 o
  10  12   4        3.88      -40.27     53.76 o
 -13  13   4      890.44      885.09     79.95 o
 -11  13   4        3.24       66.81     68.47 o
  -9  13   4      386.46      469.89     57.97 o
  -7  13   4       74.68       97.09     24.44 o
  -5  13   4        1.23       32.30     44.96 o
  -3  13   4        2.77       -3.60     24.96 o
  -1  13   4       23.26       21.68     25.49 o
   1  13   4        1.89       34.42     23.01 o
   3  13   4      165.56      133.11     48.16 o
   5  13   4       50.84      142.78     64.21 o
   7  13   4      295.25      282.79     46.36 o
  -6  14   4        0.06      -66.49     44.32 o
  -4  14   4      451.72      518.83     68.25 o
  -2  14   4       36.56       37.84     35.19 o
   0  14   4      333.51      435.69     68.10 o
 -29   1   5       58.25      -21.17     40.34 o
 -27   1   5      177.35      158.97     40.31 o
 -25   1   5      422.92      449.13     23.44 o
 -23   1   5      477.90      475.26     20.76 o
 -21   1   5       22.01       40.65     12.15 o
 -19   1   5       52.03       90.77     22.24 o
 -17   1   5     1767.61     1685.70     40.89 o
 -15   1   5     1771.92     1841.04     23.05 o
 -13   1   5      272.74      208.42     26.25 o
 -11   1   5      668.05      815.94     11.43 o
  -9   1   5     6960.05     6545.06     62.69 o
  -7   1   5      461.08      355.25     17.60 o
  -5   1   5       55.50      -11.89      7.93 o
  -3   1   5      149.17      123.68     11.68 o
  -1   1   5     9589.39     9634.36    130.81 o
   1   1   5     1627.30     1794.97     42.50 o
   3   1   5    12504.35    12707.99    138.80 o
   5   1   5     1497.02     1867.23     85.33 o
   7   1   5      219.36      155.35     21.92 o
   9   1   5        3.91       18.33     31.74 o
  11   1   5      278.19      303.07     29.19 o
  13   1   5     1400.58     1313.75     60.19 o
  15   1   5      555.82      527.35     38.29 o
  17   1   5      270.24      210.17     19.81 o
  19   1   5     1569.32     1435.96    127.14 o
  21   1   5      157.56      147.13     66.25 o
 -30   2   5      108.22       85.63     21.97 o
 -28   2   5        0.28       -0.71     32.72 o
 -26   2   5        0.44      -22.08     18.37 o
 -24   2   5      516.15      484.87     29.65 o
 -22   2   5     1476.84     1480.98     56.95 o
 -20   2   5      347.12      406.23     31.38 o
 -18   2   5     3625.77     3871.75     97.30 o
 -16   2   5     3772.10     3926.63     63.88 o
 -14   2   5     5896.23     6797.62     65.07 o
 -12   2   5    11574.70    12203.34    115.88 o
 -10   2   5       26.72       67.62      8.94 o
  -8   2   5    25404.93    25751.86    227.03 o
  -6   2   5    11480.01    12432.81    213.10 o
  -4   2   5     5361.56     5216.58    161.03 o
  -2   2   5    11388.90    11399.11    203.52 o
   0   2   5     2124.17     2463.51     32.63 o
   2   2   5     9898.44     9825.09    122.01 o
   4   2   5     5811.62     5495.45     56.34 o
   6   2   5     2090.56     2039.81     33.19 o
   8   2   5     6853.93     7082.07    151.87 o
  10   2   5      189.42      169.37     16.57 o
  12   2   5     3146.60     3027.03    187.57 o
  14   2   5       99.33      174.33     23.45 o
  16   2   5      303.64      195.33     25.40 o
  18   2   5       79.93       99.82     41.47 o
  20   2   5        9.24       -9.80     57.56 o
 -29   3   5        0.85      103.45     47.87 o
 -27   3   5      131.76      146.32     36.58 o
 -25   3   5      224.48      273.35     56.49 o
 -23   3   5        4.72       31.39     48.59 o
 -21   3   5     1769.82     1680.50     88.34 o
 -19   3   5     1201.73     1079.02     26.32 o
 -17   3   5       10.14       37.91     38.10 o
 -15   3   5      541.34      583.69     22.66 o
 -13   3   5     2092.56     2087.49     49.25 o
 -11   3   5     1382.73     1327.30     27.06 o
  -9   3   5       73.47      113.78      9.89 o
  -7   3   5     1362.95     1387.15     18.69 o
  -5   3   5      196.30      258.55     27.29 o
  -3   3   5      412.95      408.69     52.75 o
  -1   3   5      598.10      500.75     24.03 o
   1   3   5     1786.27     2079.55     26.07 o
   3   3   5     2328.82     2175.01     66.69 o
   5   3   5      160.38      134.97     14.27 o
   7   3   5      135.92      112.70     12.20 o
   9   3   5       32.31       33.81     54.08 o
  11   3   5      979.36     1220.03     56.20 o
  13   3   5     3094.41     3439.82    107.76 o
  15   3   5        0.28       66.76     51.52 o
  17   3   5      100.42      153.28     57.54 o
  19   3   5        0.53       31.83     39.39 o
  21   3   5        5.56       97.77     36.90 o
 -28   4   5        4.31        8.46     32.52 o
 -26   4   5        0.01        4.18     21.24 o
 -24   4   5       95.63       46.21     20.85 o
 -22   4   5      509.26      501.04     28.75 o
 -20   4   5      411.62      471.81     17.39 o
 -18   4   5     1983.23     1891.86    133.86 o
 -16   4   5      415.18      403.60     12.44 o
 -14   4   5      232.16      343.86     28.16 o
 -12   4   5       12.65        7.17      7.03 o
 -10   4   5      160.15      195.55      9.82 o
  -8   4   5       57.64       55.28     17.36 o
  -6   4   5     4191.71     4331.36     63.61 o
  -4   4   5     1742.79     1697.72     66.54 o
  -2   4   5      749.95      684.31     21.18 o
   0   4   5      357.10      535.64     59.07 o
   2   4   5       26.94       13.62     13.37 o
   4   4   5       27.17       43.77     10.05 o
   6   4   5       30.58       91.89     14.07 o
   8   4   5     2586.12     2446.42     82.70 o
  10   4   5      815.38      838.35     66.03 o
  12   4   5      796.17      846.47    120.34 o
  14   4   5      537.93      465.05     21.35 o
  16   4   5      255.63      236.00     47.34 o
  18   4   5       24.34      159.18    187.19 o
  20   4   5      339.30      388.33     44.87 o
 -27   5   5      200.53      248.12     35.68 o
 -25   5   5      226.71      241.83     64.67 o
 -23   5   5       23.38       62.10     50.84 o
 -21   5   5     2083.86     2267.59     83.29 o
 -19   5   5        7.54       63.71     28.33 o
 -17   5   5     2089.58     1938.43     32.80 o
 -15   5   5      646.56      589.83     23.00 o
 -13   5   5     9307.21     9383.95    182.20 o
 -11   5   5      432.27      367.10     15.15 o
  -9   5   5     1706.53     1553.60     41.19 o
  -7   5   5      647.18      630.27     38.77 o
  -5   5   5      607.53      862.48     24.43 o
  -3   5   5       44.39       63.60      9.48 o
  -1   5   5      614.69      673.61     32.15 o
   1   5   5     1556.98     1617.94     41.66 o
   3   5   5     2190.37     2281.32    115.24 o
   5   5   5     1531.55     1481.94     59.29 o
   7   5   5    13182.42    13701.16    463.21 o
   9   5   5        0.02       57.82     22.85 o
  11   5   5     1387.68     1213.21     52.35 o
  13   5   5       26.66      154.32    114.22 o
  15   5   5      473.47      451.12     37.33 o
  17   5   5       14.59       -3.09     44.19 o
  19   5   5        0.42      -39.24     26.18 o
 -26   6   5      172.36      199.33     39.66 o
 -24   6   5        0.61       67.10     47.35 o
 -22   6   5      148.38      231.49    123.63 o
 -20   6   5     1805.54     1712.71     44.34 o
 -18   6   5      122.43      102.08     31.31 o
 -16   6   5     3235.84     3138.65     66.55 o
 -14   6   5     1023.52      986.75     38.80 o
 -12   6   5     9100.39     8707.08    102.97 o
 -10   6   5      236.04      268.37     51.75 o
  -8   6   5     2233.96     2267.85     77.01 o
  -6   6   5      568.24      614.98     45.74 o
  -4   6   5      790.88      758.42     14.70 o
  -2   6   5       14.89       26.94     30.13 o
   0   6   5      882.83      938.97     62.91 o
   2   6   5      327.70      193.39     39.98 o
   4   6   5     1172.15      986.52     47.25 o
   6   6   5      670.67      617.49     28.92 o
   8   6   5      458.22      453.22     81.71 o
  10   6   5      280.70      211.04     38.96 o
  12   6   5      802.85      764.00     56.62 o
  14   6   5       73.61       14.35     42.13 o
  16   6   5      168.44      241.35     60.47 o
  18   6   5       33.45      -10.65     52.36 o
 -25   7   5       27.62       72.89     31.46 o
 -23   7   5      543.45      453.57     64.20 o
 -21   7   5       17.86       81.56     26.95 o
 -19   7   5     2266.46     2117.88     48.72 o
 -17   7   5       27.95      136.60     33.24 o
 -15   7   5      291.07      192.73     58.66 o
 -13   7   5     1442.12     1309.05     70.24 o
 -11   7   5       31.32       36.87     25.92 o
  -9   7   5        4.39      -19.19     13.33 o
  -7   7   5      259.61      232.57     18.33 o
  -5   7   5      226.00      311.76     41.15 o
  -3   7   5      942.47      945.95     46.04 o
  -1   7   5     1085.93     1062.90     25.99 o
   1   7   5     1057.04     1160.49     49.48 o
   3   7   5      475.75      398.88     47.48 o
   5   7   5      198.59      269.34     78.85 o
   7   7   5     1180.77     1115.91     79.02 o
   9   7   5       44.51       28.39     91.90 o
  11   7   5        4.86        4.84     38.53 o
  13   7   5       27.98      124.21     89.46 o
  15   7   5       39.39      120.39     47.43 o
  17   7   5       59.75      119.70     29.65 o
 -24   8   5        0.79      -21.66     68.21 o
 -22   8   5       65.00       20.29     26.35 o
 -20   8   5      379.25      292.27     37.18 o
 -18   8   5      195.61      189.58     30.69 o
 -16   8   5      770.08      652.52     91.52 o
 -14   8   5      329.32      221.89     75.45 o
 -12   8   5      902.98      807.41     30.95 o
 -10   8   5     1755.42     1614.90    115.70 o
  -8   8   5     1646.31     1716.36    105.73 o
  -6   8   5       42.83        7.23     13.76 o
  -4   8   5     1844.45     1946.04    149.41 o
  -2   8   5      374.87      356.44     63.35 o
   0   8   5     1891.79     2051.59     78.15 o
   2   8   5     4673.51     4546.23    170.02 o
   4   8   5      762.03      648.46     72.42 o
   6   8   5      195.76      159.86     36.51 o
   8   8   5      402.16      477.51     69.59 o
  10   8   5       36.54       47.25     24.34 o
  12   8   5        0.30      197.47     92.84 o
  14   8   5        0.10       -3.90     50.10 o
  16   8   5       74.56      -75.00    162.13 o
 -23   9   5      137.43      133.90     80.51 o
 -21   9   5      490.10      588.12     58.42 o
 -19   9   5        0.04       -5.87     40.24 o
 -17   9   5      567.30      573.28     66.40 o
 -15   9   5     1007.04      997.49     32.44 o
 -13   9   5     1127.09     1203.39     76.51 o
 -11   9   5     1001.84     1069.70     58.29 o
  -9   9   5      173.08      149.80     36.04 o
  -7   9   5     2148.95     2116.74     68.39 o
  -5   9   5     3110.63     3438.97    181.57 o
  -3   9   5        0.19      -22.94     23.12 o
  -1   9   5     1329.89     1248.08     83.10 o
   1   9   5      402.39      279.09     38.10 o
   3   9   5      353.14      255.61     36.52 o
   5   9   5      351.68      303.91     20.97 o
   7   9   5     1010.09     1154.85    208.83 o
   9   9   5       12.63        9.37     63.29 o
  11   9   5      445.58      392.65     56.47 o
  13   9   5      196.57      209.91     44.10 o
  15   9   5      258.47      301.69     62.35 o
 -22  10   5      167.35      237.88     67.23 o
 -20  10   5       11.23      -14.92     74.06 o
 -18  10   5       36.15       49.66     47.89 o
 -16  10   5      393.44      433.85     52.13 o
 -14  10   5      160.97      151.96     38.91 o
 -12  10   5       11.81       64.66     18.11 o
 -10  10   5       10.27       26.44     65.88 o
  -8  10   5       72.05      142.97     64.68 o
  -6  10   5      294.08      314.02     84.63 o
  -4  10   5      603.25      606.84     44.20 o
  -2  10   5      683.11      799.45     24.02 o
   0  10   5     1453.78     1524.90     95.69 o
   2  10   5        3.23       58.27     49.45 o
   4  10   5      772.62      623.70    113.63 o
   6  10   5       82.82       79.95     48.27 o
   8  10   5      299.72      298.40     46.13 o
  10  10   5      108.27       35.80     30.61 o
  12  10   5      125.09       59.52     53.32 o
  14  10   5      156.01      262.84     70.58 o
 -19  11   5        8.86      -67.31     44.87 o
 -17  11   5      384.45      577.93     48.47 o
 -15  11   5       83.17      127.60     22.76 o
 -13  11   5      241.57      206.03     27.32 o
 -11  11   5      972.03      986.44     78.73 o
  -9  11   5      428.53      392.05     21.36 o
  -7  11   5        1.71       35.19     33.59 o
  -5  11   5        4.84        4.16     23.72 o
  -3  11   5       46.44      101.59     42.84 o
  -1  11   5        0.17       11.13     33.79 o
   1  11   5       57.94       77.32     76.70 o
   3  11   5      139.65      179.05     65.29 o
   5  11   5       16.14      -30.69     42.87 o
   7  11   5       84.30       91.67     25.37 o
   9  11   5       32.97       89.15     36.03 o
  11  11   5       17.06       41.08     59.63 o
 -16  12   5      398.10      436.92    182.39 o
 -14  12   5       60.10       40.06     77.24 o
 -12  12   5     1216.01     1308.59     61.73 o
 -10  12   5      358.43      391.48     27.43 o
  -8  12   5      338.02      434.62     71.91 o
  -6  12   5      168.68      102.64     43.84 o
  -4  12   5      235.38      243.39     33.37 o
  -2  12   5      279.20      204.09     26.95 o
   0  12   5       10.36      -21.47     39.40 o
   2  12   5      157.37      113.86     61.46 o
   4  12   5      446.91      549.46     65.40 o
   6  12   5      228.98      277.66     31.17 o
   8  12   5      103.34       44.38     28.89 o
 -13  13   5       41.44      109.05     73.31 o
  -9  13   5       90.35      141.60     76.86 o
  -7  13   5        0.78       31.97     71.59 o
  -5  13   5      384.09      438.04     38.11 o
  -3  13   5       18.99       87.40     59.38 o
  -1  13   5      773.47      819.81     40.14 o
   1  13   5        3.05       13.65     42.74 o
   3  13   5      195.13      225.60     61.62 o
   5  13   5       18.76        5.55     61.20 o
 -30   0   6      106.25       35.11     33.27 o
 -28   0   6     3452.19     3729.08    111.10 o
 -26   0   6     4495.27     4810.47    379.66 o
 -24   0   6       79.74      131.35     45.13 o
 -22   0   6     1829.06     1737.56     50.34 o
 -20   0   6       47.73       59.03     14.71 o
 -18   0   6     4389.09     4252.47    196.81 o
 -16   0   6     3526.39     3817.78    115.04 o
 -14   0   6      891.61     1032.56     29.21 o
 -12   0   6    32154.49    34846.05    639.03 o
 -10   0   6       78.93       33.91      9.41 o
  -8   0   6     8480.90     8653.53    226.37 o
  -6   0   6     8199.61     9317.69    138.00 o
  -4   0   6      203.69      226.82     10.45 o
  -2   0   6      248.22      241.94     15.25 o
   0   0   6     8164.24     8396.47    223.60 o
   2   0   6    19979.16    22250.36    366.91 o
   4   0   6      421.32      491.93     24.35 o
   6   0   6     7103.30     7241.56    278.17 o
   8   0   6      261.90      148.85     80.10 o
  10   0   6      107.79       73.35     39.40 o
  12   0   6     1337.45     1165.85     87.06 o
  14   0   6     3075.87     2940.90    122.18 o
  16   0   6     1110.50     1137.32     53.72 o
  18   0   6       28.09      -48.31     32.21 o
  20   0   6      426.54      422.74     65.10 o
 -29   1   6       55.31      -17.43     21.39 o
 -27   1   6       15.09      -31.40     37.70 o
 -25   1   6      679.67      673.27     43.08 o
 -23   1   6      245.74      285.84     14.29 o
 -21   1   6     1863.66     1909.37     94.51 o
 -19   1   6      335.67      362.84     44.23 o
 -17   1   6     3113.06     3394.32     44.21 o
 -15   1   6      171.26      177.62     10.30 o
 -13   1   6      220.21      183.63     11.24 o
 -11   1   6     1663.16     1771.07     33.90 o
  -9   1   6     3998.27     4366.87     46.25 o
  -7   1   6      294.50      335.04     11.67 o
  -5   1   6     5182.48     4541.05     91.26 o
  -3   1   6     7986.71     8447.58     82.59 o
  -1   1   6    16264.75    16673.23    335.31 o
   1   1   6     2548.05     2871.15    120.49 o
   3   1   6     1594.54     1482.71     23.74 o
   5   1   6       85.90      113.49     11.43 o
   7   1   6     3425.52     3566.07    121.15 o
   9   1   6       78.16       93.93     33.16 o
  11   1   6      198.96      232.40     34.74 o
  13   1   6      744.73      686.97     25.49 o
  15   1   6      523.43      541.62     50.28 o
  17   1   6       92.16       59.58     38.04 o
  19   1   6       23.19      125.44     84.07 o
 -30   2   6       56.37       19.71     25.57 o
 -28   2   6       95.93      121.13     41.24 o
 -26   2   6      463.15      460.70     55.55 o
 -24   2   6        0.43      -17.41     27.66 o
 -22   2   6     1601.03     1548.55     43.12 o
 -20   2   6      735.84      694.21     26.05 o
 -18   2   6       94.54       93.03     10.48 o
 -16   2   6     4170.14     4218.87     47.52 o
 -14   2   6      146.04      152.99      9.17 o
 -12   2   6      307.58      283.85      9.35 o
 -10   2   6     2405.53     2403.62     28.52 o
  -8   2   6      113.63       66.60     25.60 o
  -6   2   6       92.56       44.34     19.65 o
  -4   2   6     6816.34     6553.26    182.22 o
  -2   2   6      132.78      131.36     10.78 o
   0   2   6       37.76       75.35     19.15 o
   2   2   6     1153.46     1364.95     25.32 o
   4   2   6     1136.25      914.84     25.48 o
   6   2   6     1377.24     1383.24     56.83 o
   8   2   6      141.51      219.97     58.63 o
  10   2   6      341.04      317.67     15.50 o
  12   2   6      234.65      215.84     17.98 o
  14   2   6      399.27      340.29     24.11 o
  16   2   6      713.67      648.65     70.79 o
  18   2   6      151.78      179.23     67.98 o
  20   2   6       66.32       93.94     55.17 o
 -29   3   6        0.21        6.50     42.01 o
 -27   3   6      110.91       96.50     21.80 o
 -25   3   6       20.18       47.15     21.15 o
 -23   3   6      157.12      114.72     36.13 o
 -21   3   6     5326.98     5742.82     98.61 o
 -19   3   6       11.96      -22.08     14.72 o
 -17   3   6    12196.13    12744.53    131.99 o
 -15   3   6       17.22       31.77     41.90 o
 -13   3   6     4102.67     3711.52     68.70 o
 -11   3   6       38.21       16.98     10.06 o
  -9   3   6        0.92       40.62      9.02 o
  -7   3   6        0.16       50.97     19.34 o
  -5   3   6     3482.74     3295.09     82.79 o
  -3   3   6     9841.43    10915.95    142.91 o
  -1   3   6     1519.16     1289.44     61.89 o
   1   3   6      747.09      807.76     41.06 o
   3   3   6     2551.03     2292.64     66.95 o
   5   3   6     1111.95     1076.19     67.40 o
   7   3   6     3301.71     3402.95     94.01 o
   9   3   6     2508.33     2411.81     49.58 o
  11   3   6     3951.47     4215.01    203.18 o
  13   3   6       43.40       12.71     22.11 o
  15   3   6       30.36       32.04     32.74 o
  17   3   6        0.23      -25.12     24.21 o
  19   3   6        3.05      -18.14     47.23 o
 -28   4   6        1.96        3.01     58.34 o
 -26   4   6        0.04      -11.59     23.90 o
 -24   4   6      512.66      411.59     53.04 o
 -22   4   6       43.79       54.82     16.92 o
 -20   4   6     2676.05     2483.89    106.24 o
 -18   4   6     1295.53     1381.41     85.34 o
 -16   4   6     6108.95     5992.08     71.06 o
 -14   4   6     2859.88     2734.20     92.69 o
 -12   4   6    17187.51    18081.22    248.00 o
 -10   4   6     1614.61     1553.05     38.26 o
  -8   4   6     2288.91     2188.73     36.59 o
  -6   4   6      147.28      207.54      9.96 o
  -4   4   6      559.91      715.68     37.45 o
  -2   4   6     1213.70     1298.61     43.55 o
   0   4   6        4.23      -10.38     11.65 o
   2   4   6     2042.42     1774.93    142.43 o
   4   4   6      803.46      681.02     33.55 o
   6   4   6     1337.87     1372.69     39.69 o
   8   4   6     5450.08     6074.55    329.26 o
  10   4   6     1241.05     1297.25     47.44 o
  12   4   6      627.33      490.33     87.04 o
  14   4   6        2.35      -13.79     24.91 o
  16   4   6        4.57       51.74     75.68 o
  18   4   6       12.23       28.02     46.20 o
 -27   5   6       16.67      126.01     38.77 o
 -25   5   6      328.17      428.96    110.29 o
 -23   5   6       10.90       36.07     34.02 o
 -21   5   6      106.09      154.16     31.43 o
 -19   5   6      295.80      234.29     17.04 o
 -17   5   6     2312.23     2340.70     60.63 o
 -15   5   6     2792.01     2641.80     58.40 o
 -13   5   6      132.40      107.68     10.18 o
 -11   5   6      252.35      268.89     20.77 o
  -9   5   6     3109.18     3156.04    111.64 o
  -7   5   6     1980.07     1768.13     22.04 o
  -5   5   6     1245.81     1132.92     15.80 o
  -3   5   6      820.88      677.50     18.35 o
  -1   5   6      214.64      196.52     20.72 o
   1   5   6     1675.01     1499.97     63.35 o
   3   5   6     1247.10     1216.01     79.82 o
   5   5   6      368.26      337.50     65.55 o
   7   5   6        2.83       88.50     21.82 o
   9   5   6      564.18      475.00     57.08 o
  11   5   6       75.56       85.39     25.42 o
  13   5   6       49.33       73.35     41.26 o
  15   5   6      587.99      491.93     65.79 o
  17   5   6       10.98      105.61     27.07 o
  19   5   6      547.58      546.37     74.31 o
 -28   6   6       31.52       92.29     85.68 o
 -26   6   6       23.03      154.33    119.37 o
 -24   6   6      162.51      124.23     37.05 o
 -22   6   6      969.45      955.83    122.19 o
 -20   6   6      612.59      676.40     28.28 o
 -18   6   6      119.20       42.30     13.33 o
 -16   6   6     3349.20     3177.38     65.23 o
 -14   6   6       51.16       32.81     20.34 o
 -10   6   6      425.70      469.40     49.42 o
  -8   6   6      296.51      275.37     19.59 o
  -6   6   6      104.14       72.02     26.64 o
  -4   6   6       57.36        2.16     18.58 o
  -2   6   6      883.45      836.12     30.96 o
   0   6   6       14.89       23.56     15.84 o
   2   6   6     1186.53      900.15     28.12 o
   4   6   6     5670.25     5513.27     86.99 o
   6   6   6     3692.11     4379.40    239.42 o
   8   6   6       24.30      -16.87     37.01 o
  10   6   6       32.85       80.49     40.67 o
  12   6   6       24.23       42.85     54.24 o
  14   6   6      420.10      395.54     28.36 o
  16   6   6       13.37        4.22     75.03 o
  18   6   6       21.37       20.04     81.57 o
 -27   7   6        6.26       40.79     70.37 o
 -25   7   6      115.75       45.88     69.21 o
 -23   7   6      227.06      255.81     45.37 o
 -21   7   6      459.07      421.78     68.26 o
 -19   7   6      222.68      259.50     32.34 o
 -17   7   6     1844.41     1838.68     53.07 o
 -15   7   6      454.93      333.56     39.77 o
 -13   7   6      820.75      724.73     67.67 o
 -11   7   6     5567.56     5454.57    148.18 o
  -9   7   6      396.40      293.21     20.12 o
  -7   7   6       11.85       46.57     16.25 o
  -5   7   6      338.21      337.00     47.02 o
  -3   7   6      103.15       86.89     15.50 o
  -1   7   6      592.61      437.98     52.28 o
   1   7   6     2004.62     1966.61     85.49 o
   3   7   6     3221.46     2950.85     72.66 o
   5   7   6      107.15       45.37     26.62 o
   7   7   6     1972.82     1830.04     83.36 o
   9   7   6      310.07      350.06     34.89 o
  11   7   6      850.29      803.95     53.37 o
  13   7   6       82.97      -97.91     65.28 o
  15   7   6      204.84      111.20     54.79 o
  17   7   6      310.89      394.65     56.45 o
 -26   8   6       77.24     1028.99    158.53 o
 -24   8   6      334.18      410.13    106.66 o
 -22   8   6      225.00      185.36    124.74 o
 -20   8   6      231.06      338.62     27.05 o
 -18   8   6       53.85       78.73     18.91 o
 -16   8   6      263.82      315.12     31.92 o
 -14   8   6       60.51       54.83     13.89 o
 -12   8   6       25.62        0.54     25.76 o
 -10   8   6        4.34       36.57     33.96 o
  -8   8   6      690.19      606.75     29.36 o
  -6   8   6        0.11       32.75     14.92 o
  -4   8   6     1238.19     1218.08     76.42 o
  -2   8   6      537.06      403.97     42.28 o
   0   8   6       69.31       16.35     17.09 o
   2   8   6      278.91      167.23     13.00 o
   4   8   6      176.39      161.35     40.63 o
   6   8   6        6.15      -45.77     47.40 o
   8   8   6       72.07       34.69    128.48 o
  10   8   6       60.74       14.07     71.78 o
  12   8   6      211.63      246.00     75.33 o
  14   8   6       70.38      155.53     71.28 o
  16   8   6        1.71      -51.20     34.13 o
 -23   9   6      129.79       -6.14     52.90 o
 -21   9   6      189.18      300.07     34.26 o
 -19   9   6       39.22       -1.47     70.18 o
 -17   9   6        5.68       59.42     90.32 o
 -15   9   6        1.57       40.18     48.35 o
 -13   9   6       10.65       44.97     33.35 o
 -11   9   6      474.30      412.79     39.87 o
  -9   9   6       81.66       40.95     22.58 o
  -7   9   6      648.73      559.60     19.43 o
  -5   9   6      507.67      382.73     24.14 o
  -3   9   6        0.00      -20.49     13.66 o
  -1   9   6       53.59      -24.00     16.00 o
   1   9   6      768.50      690.42    105.13 o
   3   9   6       29.35      -11.56     45.19 o
   5   9   6        0.84      -14.15     62.69 o
   7   9   6        0.25       -5.07     88.30 o
   9   9   6       67.44       49.09     74.75 o
  11   9   6        1.09       35.51     39.83 o
  13   9   6       97.55      133.20     27.24 o
 -22  10   6      621.34      558.93     35.15 o
 -20  10   6       80.63       87.57     43.12 o
 -16  10   6      331.81      387.05     59.46 o
 -14  10   6       15.45       -2.32     38.13 o
 -12  10   6      665.42      640.55     28.86 o
 -10  10   6      298.40      333.83     50.17 o
  -8  10   6      952.79      884.89     92.98 o
  -6  10   6       60.64       52.15     16.57 o
  -4  10   6      142.72       79.74     29.73 o
  -2  10   6      582.56      546.89     59.80 o
   0  10   6       41.71      -51.39     34.26 o
   2  10   6     1567.24     1688.01     90.25 o
   4  10   6       84.04      159.62     34.97 o
   6  10   6      290.86      327.79     57.90 o
   8  10   6      138.88      225.57     81.22 o
  10  10   6        9.21       -0.57     63.59 o
  12  10   6      148.07       81.50     34.58 o
 -19  11   6      235.32      325.87     86.10 o
 -17  11   6      295.09      367.39     84.74 o
 -15  11   6      455.64      435.02     52.79 o
 -13  11   6        8.55      -15.70     31.93 o
 -11  11   6       86.86       89.13     52.71 o
  -9  11   6      346.17      350.12     26.66 o
  -7  11   6        1.21       16.71     64.08 o
  -5  11   6       52.16        6.53     22.31 o
  -3  11   6       53.70       18.23     23.98 o
  -1  11   6      561.69      556.60     26.07 o
   1  11   6        3.93      -48.37     32.24 o
   3  11   6      652.07      712.28     26.53 o
   5  11   6       22.50       59.98     26.65 o
   7  11   6      344.29      428.08     40.26 o
   9  11   6      126.09      196.30    115.44 o
 -16  12   6        6.44      -35.60     25.86 o
 -14  12   6      219.73      258.96     84.29 o
 -12  12   6      107.08      117.02     22.19 o
 -10  12   6      166.02      200.04     47.92 o
  -8  12   6      162.24      149.52     35.14 o
  -6  12   6        0.19      -41.83     27.89 o
  -4  12   6      443.51      449.13     33.33 o
  -2  12   6       83.03       81.35     70.15 o
   0  12   6        0.14       26.57     39.33 o
   2  12   6       48.06       -5.92     39.00 o
   4  12   6       98.23      120.54    130.85 o
   6  12   6       15.25       81.82     61.55 o
 -13  13   6      278.74      447.31     99.84 o
 -11  13   6       43.00       57.12     41.51 o
  -9  13   6       46.61       12.08     19.60 o
  -7  13   6       27.85      -20.00     38.76 o
  -5  13   6       66.98       18.68     68.23 o
  -3  13   6      299.01      299.57     50.21 o
  -1  13   6       77.46        9.00     57.54 o
   1  13   6        0.12      174.25     82.17 o
   3  13   6      218.63      312.97     63.29 o
 -31   1   7      316.61      239.50     42.71 o
 -29   1   7      472.72      460.69     51.41 o
 -27   1   7        2.62       40.71     20.79 o
 -25   1   7      698.30      817.67     24.56 o
 -23   1   7     2280.39     2448.15     39.01 o
 -21   1   7     2203.27     2187.88     28.80 o
 -19   1   7       61.44       17.82     20.70 o
 -17   1   7     1472.35     1270.89     31.65 o
 -15   1   7     9266.34    10096.96    140.60 o
 -13   1   7     4002.89     4068.33     90.07 o
 -11   1   7     6076.51     7007.75     98.08 o
  -9   1   7    16257.71    17020.87    220.22 o
  -7   1   7     1169.10     1294.88     20.82 o
  -5   1   7     7021.27     7398.42    167.98 o
  -3   1   7     3651.02     3851.00     82.78 o
  -1   1   7    24069.46    26038.85    355.50 o
   1   1   7      610.34      644.92     20.56 o
   3   1   7    10451.91    11051.81    283.10 o
   5   1   7      228.85      208.30     27.44 o
   7   1   7     1672.59     1637.80     39.24 o
   9   1   7      391.74      444.92     85.23 o
  11   1   7      241.81      198.42     33.62 o
  13   1   7      204.55      259.57     88.53 o
  15   1   7       12.88       -7.33     27.22 o
  17   1   7      285.12      367.74    176.06 o
  19   1   7      266.89      260.93     38.14 o
 -30   2   7      337.02      350.75     67.06 o
 -28   2   7      211.51      211.52     65.28 o
 -26   2   7       23.88      107.16     47.03 o
 -24   2   7      984.42      972.76     41.14 o
 -22   2   7     1259.02     1282.09     43.13 o
 -20   2   7     1820.78     1943.05     38.94 o
 -18   2   7     1746.00     1571.49     49.56 o
 -16   2   7     5998.31     6108.64     94.22 o
 -14   2   7      462.55      387.23     18.30 o
 -12   2   7     2138.41     2174.86     36.51 o
 -10   2   7     3193.28     3837.48     89.45 o
  -8   2   7    13237.64    14083.97    205.25 o
  -6   2   7      243.75      298.79     14.01 o
  -4   2   7     3827.81     3848.39     71.03 o
  -2   2   7     1525.92     1891.65     51.11 o
   0   2   7     1145.64     1224.93     34.27 o
   2   2   7     1001.82     1002.33     14.95 o
   4   2   7      683.65      618.85     15.98 o
   6   2   7     2510.99     2248.22     86.34 o
   8   2   7      935.01     1001.83     84.30 o
  10   2   7        8.11      -12.82     37.65 o
  12   2   7      304.94      463.57     62.78 o
  14   2   7      283.94      376.68     31.42 o
  16   2   7      155.47       68.39     27.76 o
 -29   3   7       56.15      116.12     36.32 o
 -27   3   7      738.19      656.02     51.16 o
 -25   3   7        0.05      105.78     60.01 o
 -23   3   7       77.04      135.05     43.99 o
 -21   3   7     2118.65     2027.22     61.21 o
 -19   3   7       21.67        6.91     26.45 o
 -17   3   7     2996.48     2905.94     53.79 o
 -15   3   7        3.00       35.88     17.57 o
 -13   3   7      410.68      427.74     28.57 o
 -11   3   7      645.47      762.06     29.25 o
  -9   3   7     2116.73     2421.50     73.26 o
  -7   3   7     3419.82     3518.47    177.67 o
  -5   3   7       54.13      121.46      6.99 o
  -3   3   7     1226.92     1247.75     61.83 o
  -1   3   7     2021.80     1818.45     66.01 o
   1   3   7      949.64      838.13     46.06 o
   3   3   7     1996.11     1860.44     58.30 o
   5   3   7      780.48      747.19     33.93 o
   7   3   7      394.46      382.39     80.18 o
   9   3   7     1029.06      970.27     42.14 o
  11   3   7      819.42      747.97     27.95 o
  13   3   7       44.64       72.24     71.08 o
  15   3   7      115.88      256.61     62.13 o
  17   3   7       31.72       67.45     52.93 o
 -30   4   7      257.56      179.88     43.11 o
 -28   4   7      112.78      165.02     30.34 o
 -26   4   7       33.71       13.46     55.95 o
 -24   4   7      219.39      173.89     63.12 o
 -22   4   7        0.41       89.50     36.70 o
 -20   4   7     6750.91     6627.76     90.01 o
 -18   4   7     1518.85     1376.77     56.41 o
 -16   4   7     1413.06     1277.16     24.94 o
 -14   4   7       30.16       43.82     13.67 o
 -12   4   7      956.75      914.08     16.18 o
 -10   4   7       16.97       15.09     16.74 o
  -8   4   7       21.51      -14.77     14.42 o
  -6   4   7       12.87       -4.93     12.85 o
  -4   4   7       15.38       21.01     14.62 o
  -2   4   7     2504.42     2628.17     34.64 o
   0   4   7     1639.90     1713.31     98.00 o
   2   4   7      164.48      170.58     42.51 o
   4   4   7      433.62      399.30     19.65 o
   6   4   7      611.14      610.14     53.72 o
   8   4   7     2707.19     2617.23     61.42 o
  10   4   7      680.03      687.23     29.50 o
  12   4   7       29.49       42.05     36.95 o
  14   4   7       44.19      109.23     72.92 o
  16   4   7       64.96        9.38     13.51 o
  18   4   7        7.21       -4.55     68.73 o
 -29   5   7       49.58       71.98     25.56 o
 -27   5   7        0.00       33.50     92.92 o
 -25   5   7       88.32      103.11     19.38 o
 -23   5   7       66.75       60.26     24.86 o
 -21   5   7      381.54      458.68     26.75 o
 -19   5   7      244.65      200.53     32.69 o
 -17   5   7     9959.00    10092.43    210.20 o
 -15   5   7       30.24        8.18     15.48 o
 -13   5   7     8368.94     8185.30    123.26 o
 -11   5   7      884.27      859.07     44.13 o
  -9   5   7       26.90       51.55     18.71 o
  -7   5   7     2820.10     3030.15    153.02 o
  -5   5   7      869.25      931.67     68.89 o
  -3   5   7      443.99      379.11     50.61 o
  -1   5   7      642.21      548.48     14.74 o
   1   5   7       63.38       39.91     16.50 o
   3   5   7     6074.16     6109.88    151.06 o
   5   5   7     1020.08     1014.79    150.65 o
   7   5   7     2224.69     2040.95    140.48 o
   9   5   7      285.68      226.87     24.25 o
  11   5   7      495.50      426.67     40.20 o
  13   5   7      482.34      504.55     75.85 o
  15   5   7      639.85      620.21     34.79 o
  17   5   7       85.13       57.95     34.11 o
 -28   6   7      192.32      120.91     24.10 o
 -26   6   7      721.89      653.78     71.29 o
 -24   6   7      261.55      321.15     40.76 o
 -22   6   7      472.52      508.39     56.56 o
 -20   6   7       79.46       80.91     25.92 o
 -18   6   7      119.74       86.13     57.93 o
 -16   6   7      777.72      721.38    247.61 o
 -14   6   7        3.38       19.75     18.76 o
 -12   6   7     1333.70     1105.14     33.82 o
 -10   6   7     1143.76      961.81     45.21 o
  -8   6   7       76.80       51.60     18.74 o
  -6   6   7      856.73      840.96     48.33 o
  -4   6   7        3.70       45.45     14.82 o
  -2   6   7      174.85      173.27     39.17 o
   0   6   7        0.40      -53.95     42.54 o
   2   6   7      367.06      279.48     46.02 o
   4   6   7      906.44      884.51     31.63 o
   6   6   7      206.95      163.19     49.81 o
   8   6   7      411.66      424.34     67.20 o
  10   6   7      270.41      135.32     48.13 o
  12   6   7       45.37       40.10     56.77 o
  14   6   7        3.53       16.92     24.30 o
  16   6   7      123.37       43.84     24.48 o
 -27   7   7       93.83      102.17     37.30 o
 -25   7   7        0.23      -45.50     30.34 o
 -23   7   7        0.00       53.86     48.51 o
 -21   7   7       11.77       66.49     20.71 o
 -19   7   7        2.48      141.60     29.70 o
 -17   7   7       47.93       76.92     57.61 o
 -15   7   7       12.88       71.47     39.60 o
 -13   7   7     1357.62     1354.22    101.94 o
 -11   7   7      746.40      761.98     57.11 o
  -9   7   7      185.01      220.11     38.06 o
  -7   7   7        6.38        5.49     25.32 o
  -5   7   7       13.17       70.21     25.70 o
  -3   7   7        3.96       33.53     18.76 o
  -1   7   7        0.18       40.36     45.48 o
   1   7   7      545.57      464.92     33.63 o
   3   7   7      551.05      436.61     58.38 o
   5   7   7       60.34       15.35     18.32 o
   7   7   7      400.17      505.24     98.44 o
   9   7   7       64.97       32.89     56.10 o
  11   7   7       93.84       -5.75     28.18 o
  13   7   7      160.23      150.60     47.26 o
  15   7   7       63.32       71.65     63.53 o
 -26   8   7     1114.92     1085.12     60.04 o
 -24   8   7      176.78       89.72     61.33 o
 -22   8   7      908.26     1063.97    120.21 o
 -20   8   7       27.44       29.89     22.16 o
 -18   8   7      781.69      677.30     73.65 o
 -16   8   7       41.72       22.36     17.01 o
 -14   8   7      353.65      292.72     63.43 o
 -12   8   7     1848.31     1715.28     76.47 o
 -10   8   7      413.20      350.88     52.18 o
  -8   8   7     1051.84     1004.19     57.25 o
  -6   8   7      467.64      500.61     34.30 o
  -4   8   7      400.27      314.16     74.22 o
  -2   8   7     1829.20     1919.16     82.31 o
   0   8   7      304.31      192.44     19.34 o
   2   8   7     1387.22     1229.07    105.52 o
   4   8   7      523.78      549.29     32.97 o
   6   8   7        6.89       49.54     57.57 o
   8   8   7      295.80      219.83     40.58 o
  10   8   7      292.88      193.37     26.70 o
  12   8   7       12.94       79.84     47.28 o
  14   8   7       40.89      114.30     91.94 o
 -23   9   7        8.19      -59.53     39.69 o
 -21   9   7      520.74      397.41     61.12 o
 -19   9   7      111.27      108.32     22.49 o
 -17   9   7       40.09      166.52     68.69 o
 -15   9   7      206.82      223.35     84.72 o
 -13   9   7       36.07       49.57     37.33 o
 -11   9   7      306.00      348.54     38.62 o
  -9   9   7      646.75      679.25     36.61 o
  -7   9   7     1046.17     1099.30     50.98 o
  -5   9   7     1045.34     1084.83     41.04 o
  -3   9   7     2131.21     2224.32     77.76 o
  -1   9   7      818.93      657.86     73.05 o
   1   9   7      215.93      224.73     42.52 o
   3   9   7     2133.40     2033.44     44.45 o
   5   9   7      262.72      341.92     35.04 o
   7   9   7      221.91      243.94     52.12 o
   9   9   7        7.86       -2.50     66.68 o
  11   9   7      381.90      504.71     40.25 o
  13   9   7        0.01      216.06     99.64 o
 -22  10   7      120.65      220.74    128.94 o
 -20  10   7      391.06      407.34    103.33 o
 -18  10   7       50.62       71.33     57.29 o
 -16  10   7       50.47       19.05     24.75 o
 -14  10   7      711.57      801.96     60.96 o
 -12  10   7      208.50      116.51     17.12 o
 -10  10   7     2255.90     2307.78     73.66 o
  -8  10   7       23.19       68.30     46.11 o
  -6  10   7       11.82       -2.55     29.37 o
  -4  10   7      157.63      200.44     30.64 o
  -2  10   7       75.47       53.03     45.57 o
   0  10   7      714.73      809.39     46.01 o
   2  10   7       49.11        4.77     43.45 o
   4  10   7      142.59      133.83     20.10 o
   6  10   7       49.53       94.24     41.68 o
   8  10   7        0.48       52.18    110.19 o
  10  10   7       75.34       43.17     53.32 o
 -19  11   7        0.63      -38.06     41.27 o
 -17  11   7        0.29      278.83    117.77 o
 -15  11   7      225.32      186.63    102.98 o
 -13  11   7       59.93       49.71     26.62 o
 -11  11   7       53.93       25.63     36.27 o
  -9  11   7       60.06      158.97     31.98 o
  -7  11   7      446.13      437.65     35.70 o
  -5  11   7       10.35       -7.98     17.75 o
  -3  11   7       90.53       75.55     21.97 o
  -1  11   7      605.15      682.86     61.42 o
   1  11   7      166.66      162.39     50.53 o
   3  11   7        7.57        2.24     21.27 o
   5  11   7        0.21       48.41     76.44 o
   7  11   7       94.62      208.07     95.38 o
 -16  12   7     1246.39     1507.31    146.12 o
 -14  12   7      692.52      671.10     91.61 o
 -12  12   7      340.43      379.16     26.50 o
 -10  12   7      214.06      240.00     48.94 o
  -8  12   7        4.47      146.85     63.06 o
  -6  12   7       62.41      119.65     58.62 o
  -4  12   7      201.90      244.69     53.17 o
  -2  12   7      423.70      422.36     28.60 o
   0  12   7      179.59      198.92     20.70 o
   2  12   7      252.07      236.59     39.36 o
   4  12   7      340.34      234.78     62.38 o
 -11  13   7      117.34       -4.80     47.25 o
  -9  13   7      388.11      317.34     53.32 o
  -7  13   7       14.89        5.08     31.89 o
  -5  13   7      273.99      329.04     34.86 o
  -3  13   7       23.62       63.11     28.11 o
  -1  13   7      100.65      101.82     32.37 o
 -30   0   8       77.48      132.62     35.92 o
 -28   0   8     1128.86     1125.01     56.35 o
 -26   0   8     1749.60     1810.77    121.66 o
 -24   0   8       26.71       84.36     21.36 o
 -22   0   8     8272.18     8830.77    153.09 o
 -20   0   8       30.48       78.85     14.01 o
 -18   0   8      835.94      727.40     49.79 o
 -16   0   8      569.92      524.20     13.92 o
 -14   0   8       21.97      106.69      8.66 o
 -12   0   8     7096.21     7740.41    113.42 o
 -10   0   8     2967.30     3326.62     66.72 o
  -8   0   8    12837.27    12710.74    576.38 o
  -6   0   8     4948.19     5708.75    116.42 o
  -4   0   8     2716.52     2528.87     35.82 o
  -2   0   8       27.47       57.84      8.73 o
   0   0   8     1670.36     1621.46     28.98 o
   2   0   8      668.06      736.91     98.32 o
   4   0   8      431.38      387.05     34.94 o
   6   0   8        1.59       83.88     34.14 o
   8   0   8      203.78      340.09    137.37 o
  10   0   8      783.22      683.34     40.13 o
  12   0   8      212.29      212.11     39.12 o
  14   0   8      206.90       70.72     36.38 o
  16   0   8      222.96      301.41     85.14 o
  18   0   8      458.73      413.18     44.03 o
 -31   1   8       60.09       30.11     74.52 o
 -29   1   8        3.87      -29.88     23.03 o
 -27   1   8       56.73      133.83     18.51 o
 -25   1   8      813.25      840.95     23.69 o
 -23   1   8      847.43      838.20     40.39 o
 -21   1   8     1119.46     1127.28     50.55 o
 -19   1   8      213.50      213.59     23.57 o
 -17   1   8     1538.38     1542.19     40.80 o
 -15   1   8       53.38       87.78     17.68 o
 -13   1   8        5.33      -12.62      8.42 o
 -11   1   8     3213.90     3209.82     42.05 o
  -9   1   8     1379.66     1228.36     20.07 o
  -7   1   8      355.07      331.25     13.52 o
  -5   1   8     4571.43     4433.50     52.94 o
  -3   1   8      565.34      486.99     11.94 o
  -1   1   8     6596.87     6567.82     85.58 o
   1   1   8       80.60       82.79      9.13 o
   3   1   8     2459.79     2155.56     59.89 o
   5   1   8      346.10      328.35     30.43 o
   7   1   8        1.65      -37.90     25.27 o
   9   1   8       13.84      -12.82     55.03 o
  11   1   8        3.63       45.85     66.64 o
  13   1   8        1.34       -4.18    105.36 o
  15   1   8      149.19      105.01     41.92 o
  17   1   8        4.47       68.45     56.99 o
 -30   2   8       61.37       47.12     32.70 o
 -28   2   8      604.58      615.38     66.65 o
 -26   2   8      550.70      619.09    148.31 o
 -24   2   8      106.11      139.39     22.75 o
 -22   2   8     1922.99     1964.29     68.26 o
 -20   2   8      312.70      303.72     50.84 o
 -18   2   8        5.53       16.05     20.80 o
 -16   2   8       79.54       34.15     17.32 o
 -14   2   8      720.12      797.91     24.02 o
 -12   2   8       18.63       -3.34      9.55 o
 -10   2   8     1690.82     1826.67     32.61 o
  -8   2   8      115.43       94.22     14.25 o
  -6   2   8      309.02      308.17      6.86 o
  -4   2   8      483.59      466.04      9.64 o
  -2   2   8      252.86      223.29     15.05 o
   0   2   8      801.96      742.50     26.51 o
   2   2   8     3726.91     3776.74    118.57 o
   4   2   8      474.17      466.59     21.92 o
   6   2   8        8.24        3.87     35.78 o
   8   2   8       16.34        7.50     27.00 o
  10   2   8      121.59      101.24     13.51 o
  12   2   8        7.53      140.28     53.83 o
  14   2   8      498.68      442.92     56.19 o
  16   2   8      136.67      103.43     31.92 o
 -29   3   8       49.54       40.80     20.49 o
 -27   3   8      153.95      163.70     73.63 o
 -25   3   8      504.06      495.36     77.79 o
 -23   3   8      161.93       86.71     24.35 o
 -21   3   8     1821.46     1614.40     75.87 o
 -19   3   8      134.63      132.90     23.97 o
 -17   3   8     4350.56     4305.03    109.62 o
 -15   3   8       42.32       85.88     11.47 o
 -13   3   8     8364.70     8142.64     96.95 o
 -11   3   8      374.26      301.98     15.99 o
  -9   3   8      985.58      919.36     44.50 o
  -7   3   8      789.48      842.03     51.59 o
  -5   3   8     1446.98     1397.34     58.11 o
  -3   3   8      420.30      430.12     16.10 o
  -1   3   8     2034.89     2023.87     47.55 o
   1   3   8      299.71      323.05     17.44 o
   3   3   8     3171.90     3074.42     54.83 o
   5   3   8      279.30      197.30     20.24 o
   7   3   8     1638.98     1774.51     83.50 o
   9   3   8      106.76       92.20     20.72 o
  11   3   8      385.07      489.49     36.41 o
  13   3   8      142.76      139.08     53.54 o
  15   3   8       22.43       84.04     87.07 o
  17   3   8        0.86       13.37     36.74 o
 -30   4   8       32.08      -51.80    127.99 o
 -28   4   8       36.89       77.75     29.21 o
 -26   4   8      498.38      670.85    101.02 o
 -24   4   8      178.45      252.95     42.01 o
 -22   4   8       33.58       45.68     21.78 o
 -20   4   8     3553.23     3413.76     86.17 o
 -18   4   8      700.25      754.66     31.84 o
 -16   4   8     4774.54     4610.77     66.00 o
 -14   4   8     2531.83     2511.58     83.61 o
 -12   4   8     1728.23     1722.25     72.61 o
 -10   4   8     8861.69     9333.32    163.72 o
  -8   4   8        7.96       49.13     30.82 o
  -6   4   8      166.87       98.77     26.16 o
  -4   4   8      758.02      658.29     43.07 o
  -2   4   8      173.14      147.47     16.74 o
   0   4   8      818.64      756.82     41.64 o
   2   4   8      229.82      262.18     31.38 o
   4   4   8      514.09      597.20     42.12 o
   6   4   8       37.79       -4.87     22.56 o
   8   4   8      118.05       53.75     58.91 o
  10   4   8      263.10      221.00     38.09 o
  12   4   8       39.14      -33.23     36.38 o
  14   4   8      176.36      171.14     32.43 o
  16   4   8        8.02       76.57     31.34 o
 -29   5   8       10.93       65.84     21.42 o
 -27   5   8      114.93       61.93     20.15 o
 -25   5   8     1139.80     1069.92     62.81 o
 -23   5   8        6.22      294.71    419.72 o
 -21   5   8      654.57      558.24     18.06 o
 -19   5   8      139.88      122.31     12.02 o
 -17   5   8      430.06      327.29     17.26 o
 -15   5   8       93.23       49.46     12.84 o
 -13   5   8      991.54      877.40     77.09 o
 -11   5   8       13.98       49.96     26.54 o
  -9   5   8      208.10      155.41     47.24 o
  -7   5   8      155.30      188.15     50.94 o
  -5   5   8      104.55       72.53     17.22 o
  -3   5   8     2318.55     2268.22    171.65 o
  -1   5   8     1150.99     1113.11     40.74 o
   1   5   8       79.30       93.20     14.24 o
   3   5   8      386.22      464.67     61.59 o
   5   5   8        6.80      -20.43     13.62 o
   7   5   8       41.95      -18.80     12.53 o
   9   5   8       79.46      -14.57     29.38 o
  11   5   8      282.91      349.13     50.40 o
  13   5   8      227.01      379.25     59.58 o
  15   5   8       45.04       81.15     39.34 o
 -28   6   8        9.56      -24.95     72.70 o
 -26   6   8      278.58      292.65     37.76 o
 -24   6   8      197.31      248.70     42.48 o
 -22   6   8      198.36      121.97     21.08 o
 -20   6   8      501.84      455.87     49.83 o
 -18   6   8      119.32      117.73     52.28 o
 -16   6   8     7485.32     6874.87    300.40 o
 -14   6   8     1128.05     1215.66     26.58 o
 -12   6   8      801.12      821.37     38.61 o
 -10   6   8       37.47      258.40     71.72 o
  -8   6   8      203.82      164.76     25.65 o
  -6   6   8        0.16      -22.33     17.41 o
  -4   6   8      373.64      274.22     28.78 o
  -2   6   8     1209.91     1178.28     60.58 o
   0   6   8     1251.46     1270.17     79.53 o
   2   6   8        1.87       14.12     41.04 o
   4   6   8       64.08      109.97     29.42 o
   6   6   8       96.76       96.32     59.40 o
   8   6   8      141.91      110.86     36.29 o
  10   6   8       43.85       22.55     79.50 o
  12   6   8       15.63       19.09     34.46 o
  14   6   8       43.12      127.98     29.92 o
 -27   7   8       31.53      -47.99     56.84 o
 -25   7   8      452.28      432.46     96.48 o
 -23   7   8       70.53       65.24     38.33 o
 -21   7   8     1553.92     1521.05    131.50 o
 -19   7   8     1782.06     1736.86     41.91 o
 -17   7   8     2597.31     2623.19    126.97 o
 -15   7   8        0.56        0.96     24.85 o
 -13   7   8      882.27      707.75     68.30 o
 -11   7   8       35.77       24.25     36.76 o
  -9   7   8     1704.47     1646.11     88.26 o
  -7   7   8     2377.44     2361.69     70.18 o
  -5   7   8      842.18      762.47     32.55 o
  -3   7   8     1983.87     2056.14    131.61 o
  -1   7   8     1347.54     1303.39     57.31 o
   1   7   8      915.32      758.77     42.44 o
   3   7   8      256.86      171.33     16.72 o
   5   7   8      539.58      494.83     49.58 o
   7   7   8      638.92      763.81     45.11 o
   9   7   8        3.80      -33.36     47.94 o
  11   7   8      121.64      189.44     66.06 o
  13   7   8        4.96      -50.49     37.50 o
 -26   8   8        5.11       56.89    113.63 o
 -24   8   8      225.25      249.27     27.01 o
 -22   8   8      162.28      121.74     39.97 o
 -20   8   8       94.43       -9.15     46.97 o
 -18   8   8      198.39      150.61     44.31 o
 -16   8   8        6.75        9.15     18.88 o
 -14   8   8     1099.57     1178.07     61.90 o
 -12   8   8        6.59        2.85     13.31 o
 -10   8   8      523.50      547.96     55.64 o
  -8   8   8     1810.89     1908.49     39.71 o
  -6   8   8     1517.45     1618.82     81.13 o
  -4   8   8      827.99      753.44     58.40 o
  -2   8   8      408.44      411.07     63.30 o
   0   8   8      113.40       91.38     50.51 o
   2   8   8       80.39      107.73     34.83 o
   4   8   8        0.88       -1.10     67.41 o
   6   8   8      346.70      397.74     62.11 o
   8   8   8       81.93       90.76     38.24 o
  10   8   8      219.28      307.00    141.86 o
  12   8   8      232.86      189.88     68.57 o
 -23   9   8        2.29       98.22     77.21 o
 -21   9   8       34.39      -12.91     73.51 o
 -19   9   8      822.92      707.71     76.06 o
 -17   9   8        0.37      -14.94     57.30 o
 -15   9   8      519.91      389.14     33.92 o
 -13   9   8      194.23      153.66     19.82 o
 -11   9   8      164.35      229.54     62.24 o
  -9   9   8     1543.68     1595.46     49.08 o
  -7   9   8      410.31      357.12     19.36 o
  -5   9   8     2807.56     3044.25     51.70 o
  -3   9   8      615.55      660.45     67.36 o
  -1   9   8       24.06       28.93     55.62 o
   1   9   8       93.39       82.26     34.36 o
   3   9   8      389.50      399.35     28.03 o
   5   9   8       24.97      -40.77     27.18 o
   7   9   8      229.72      213.65     52.04 o
   9   9   8        6.07       70.36     52.64 o
  11   9   8       25.31       25.30     38.88 o
 -22  10   8      746.22      698.55    130.92 o
 -20  10   8      147.40      205.13     56.07 o
 -18  10   8     1071.91     1135.94     56.17 o
 -16  10   8      986.35     1122.23    103.65 o
 -14  10   8      210.23      224.37     41.02 o
 -12  10   8      594.78      776.92     82.50 o
 -10  10   8        0.14       22.77     54.73 o
  -8  10   8      435.51      427.15     75.50 o
  -6  10   8      349.41      420.61     21.75 o
  -4  10   8      774.77      832.95     28.80 o
  -2  10   8     1282.67     1488.73    122.66 o
   0  10   8      203.49      222.05     38.46 o
   2  10   8      787.96      899.42    122.41 o
   4  10   8       34.93       87.18     25.39 o
   6  10   8       50.27      149.39     65.48 o
   8  10   8       23.30       45.34     51.72 o
 -19  11   8       81.19       75.72    141.04 o
 -17  11   8       27.21       80.84     50.42 o
 -15  11   8        7.76      -24.40     16.27 o
 -13  11   8      156.13       95.60     31.85 o
 -11  11   8        0.49      -44.88     37.25 o
  -9  11   8       70.45      160.57     70.76 o
  -7  11   8       58.07       51.68     22.84 o
  -5  11   8       60.91      102.93     51.83 o
  -3  11   8      343.36      297.58     68.67 o
  -1  11   8     1001.46     1076.79     98.48 o
   1  11   8        5.42       67.25     45.60 o
   3  11   8      627.62      712.87     55.20 o
   5  11   8      386.90      349.35     74.05 o
 -16  12   8        0.00      102.99     57.73 o
 -14  12   8       10.23       60.89     36.05 o
 -12  12   8       61.96       66.11     19.36 o
 -10  12   8      154.28      155.16     49.70 o
  -8  12   8      391.94      398.82     42.17 o
  -6  12   8       47.25      101.08     51.86 o
  -4  12   8        8.89      116.34    161.33 o
  -2  12   8        0.60        9.57     23.77 o
   0  12   8       14.63      115.15     56.07 o
   2  12   8       16.14       20.85     26.96 o
  -9  13   8       34.26        0.77     32.89 o
  -7  13   8       87.28      219.20     66.24 o
  -5  13   8       35.35      133.67     30.33 o
 -31   1   9      115.06      124.92     43.23 o
 -29   1   9      102.98       91.71     33.42 o
 -27   1   9        0.45       -7.89     19.75 o
 -25   1   9      518.44      573.14     18.78 o
 -23   1   9      424.94      320.57     28.44 o
 -21   1   9     2002.56     1945.70     48.70 o
 -19   1   9     1109.19     1151.51     46.79 o
 -17   1   9      870.89      876.27     19.64 o
 -15   1   9     1272.70     1028.05     15.29 o
 -13   1   9      976.59      929.51     29.25 o
 -11   1   9     1178.87     1108.98     34.36 o
  -9   1   9       60.42       82.77     11.56 o
  -7   1   9       64.89       36.28     12.31 o
  -5   1   9     1427.77     1236.56     24.23 o
  -3   1   9       30.60       92.27     38.34 o
  -1   1   9      881.41      822.04     15.71 o
   1   1   9      419.28      411.01     21.00 o
   3   1   9        1.41       32.22     21.65 o
   5   1   9      160.95      172.26     36.45 o
   7   1   9      330.43      298.52     40.54 o
   9   1   9        0.00       42.05     27.39 o
  11   1   9      556.49      611.24     88.80 o
  13   1   9       46.20       77.05     37.33 o
  15   1   9      528.32      741.45     39.61 o
 -30   2   9      437.75      532.72    103.09 o
 -28   2   9      121.09       96.74     38.86 o
 -26   2   9     2362.03     2482.41     68.49 o
 -24   2   9      880.83      855.41     60.48 o
 -22   2   9     3857.43     4085.48    133.74 o
 -20   2   9     1888.01     1874.73     35.19 o
 -18   2   9     3346.05     3234.29     64.79 o
 -16   2   9     2580.05     2537.78    103.86 o
 -14   2   9     1693.37     1598.91     34.36 o
 -12   2   9     2723.25     2743.42     79.49 o
 -10   2   9      528.45      378.55     34.01 o
  -8   2   9      299.86      256.75     15.99 o
  -6   2   9      968.46      822.64     30.30 o
  -4   2   9      624.55      393.27     27.97 o
  -2   2   9        2.60       12.16     20.79 o
   0   2   9      107.03      110.62     22.08 o
   2   2   9      387.86      371.41     38.38 o
   4   2   9      146.51      198.57     42.29 o
   6   2   9      242.21      263.27     76.93 o
   8   2   9      190.63      220.09     27.00 o
  10   2   9      250.08      331.93     45.37 o
  12   2   9       30.05       16.98     28.32 o
  14   2   9      453.98      373.05     47.81 o
  16   2   9       17.24       -4.99     64.44 o
 -29   3   9      199.12      128.56     36.47 o
 -27   3   9      105.69      149.01     25.39 o
 -25   3   9       19.17       19.91     25.10 o
 -23   3   9       76.47       54.99     36.45 o
 -21   3   9      134.64      152.09     25.30 o
 -19   3   9        7.33       -7.27     10.63 o
 -17   3   9      849.27      738.28     22.50 o
 -15   3   9     1407.78     1363.96     26.84 o
 -13   3   9     2136.16     2168.82     66.14 o
 -11   3   9      783.02      812.59     43.51 o
  -9   3   9     2197.15     2254.51     50.43 o
  -7   3   9      176.19      179.71     22.91 o
  -5   3   9      511.02      476.16     33.66 o
  -3   3   9       24.22       17.70     27.53 o
  -1   3   9      618.87      592.14     16.47 o
   1   3   9       41.28       23.44     14.57 o
   3   3   9        2.06      108.32     30.08 o
   5   3   9      360.19      317.47     35.44 o
   7   3   9       29.58       29.26     21.88 o
   9   3   9      271.37      294.01    113.40 o
  11   3   9        2.73      -26.65     25.85 o
  13   3   9       82.91      137.48     28.93 o
  15   3   9       18.48       71.20    116.11 o
 -30   4   9      242.94      136.75     23.80 o
 -28   4   9      268.27      242.71     54.79 o
 -26   4   9      268.86      253.52     66.12 o
 -24   4   9     1096.64      977.28     30.07 o
 -22   4   9      880.56      817.81     38.72 o
 -20   4   9     2758.32     2566.55     72.13 o
 -18   4   9      283.58      242.73     12.90 o
 -16   4   9     1173.40     1100.78     78.61 o
 -14   4   9     1704.46     1579.95     82.16 o
 -12   4   9       10.58       37.04     58.22 o
 -10   4   9      474.09      399.43     26.50 o
  -8   4   9      804.25      863.45     67.75 o
  -6   4   9      551.85      557.55     25.79 o
  -4   4   9      818.03      828.49     18.78 o
  -2   4   9     5590.89     5710.86    109.81 o
   0   4   9      428.35      441.85     64.66 o
   2   4   9     1686.01     2080.71    318.33 o
   4   4   9      354.10      354.11     59.52 o
   6   4   9      255.37      173.26     53.77 o
   8   4   9      165.23      243.24     28.90 o
  10   4   9      224.07      390.37     50.44 o
  12   4   9      292.58      268.93     25.82 o
  14   4   9      144.81        3.05     55.57 o
 -29   5   9       71.89       49.70     32.56 o
 -27   5   9      271.27      250.25     27.25 o
 -25   5   9        0.26      -18.69     29.68 o
 -23   5   9      517.06      384.47     20.78 o
 -21   5   9      434.74      394.34     54.17 o
 -19   5   9       10.99       25.72     13.19 o
 -17   5   9     6110.98     5686.08    272.59 o
 -15   5   9      266.63      281.34     49.94 o
 -13   5   9     5164.72     5527.86    109.02 o
 -11   5   9       72.30       17.36     13.83 o
  -9   5   9     2583.91     2772.47    114.63 o
  -7   5   9      643.20      592.96     49.66 o
  -5   5   9      152.06      166.24     28.57 o
  -3   5   9      847.34      733.89     16.45 o
  -1   5   9     1149.23     1144.76     36.66 o
   1   5   9      363.14      380.85     41.20 o
   3   5   9     2510.54     2637.50     48.41 o
   5   5   9      185.55      143.34     21.33 o
   7   5   9      711.00      786.23     37.89 o
   9   5   9       87.92       91.63     77.49 o
  11   5   9      166.19      203.25     27.92 o
  13   5   9       22.62      -39.25     26.17 o
 -28   6   9       87.92      104.39     21.20 o
 -26   6   9       41.07      121.03     59.23 o
 -24   6   9      434.31      433.00     28.26 o
 -22   6   9       35.37        3.13     32.61 o
 -20   6   9       47.51       80.23     51.95 o
 -18   6   9       31.34      -10.37     66.28 o
 -16   6   9      864.37      766.16     61.15 o
 -14   6   9      519.50      584.55    121.70 o
 -12   6   9      485.69      470.48     45.42 o
 -10   6   9     1509.33     1715.23    167.13 o
  -8   6   9     4953.60     4909.36    328.56 o
  -6   6   9     2183.29     2322.94     80.83 o
  -4   6   9     4697.23     4831.73    199.54 o
  -2   6   9      362.37      363.85     36.25 o
   0   6   9     2678.10     2779.64     64.73 o
   2   6   9      104.76      151.02     38.92 o
   4   6   9       88.83      206.09    136.11 o
   6   6   9      357.24      323.08     52.16 o
   8   6   9       52.92       77.01     50.42 o
  10   6   9     1100.57     1157.65     58.62 o
  12   6   9        9.10       57.06     23.74 o
 -27   7   9       83.08       65.56    138.87 o
 -25   7   9        2.67       28.29    120.33 o
 -23   7   9       46.69       53.12     31.72 o
 -21   7   9      264.71      199.69     19.00 o
 -19   7   9       31.79      -51.63     34.42 o
 -17   7   9      986.62      950.12     78.01 o
 -15   7   9       58.45       78.32     72.13 o
 -13   7   9      102.27      113.61     68.52 o
 -11   7   9      957.00      921.67     83.58 o
  -9   7   9     1189.04     1105.29     98.17 o
  -7   7   9       96.96       76.33     34.04 o
  -5   7   9     1539.70     1545.79    306.14 o
  -3   7   9       55.27       -2.84     14.36 o
  -1   7   9      200.98      157.26     18.58 o
   1   7   9       18.60       71.88     81.64 o
   3   7   9       11.51       37.10     50.94 o
   5   7   9      236.29      268.28    123.35 o
   7   7   9      352.71      500.08     31.74 o
   9   7   9      460.02      570.67     38.17 o
  11   7   9       50.74       35.50     39.38 o
 -26   8   9      317.74      361.26    117.06 o
 -24   8   9        6.47       82.22     44.15 o
 -22   8   9      455.13      436.41     50.83 o
 -20   8   9      602.05      394.94     48.38 o
 -18   8   9      627.83      595.84    103.10 o
 -16   8   9      983.75      934.25     89.83 o
 -14   8   9     1194.54     1136.30    106.44 o
 -12   8   9     2638.72     2743.20     62.86 o
 -10   8   9      110.41       65.32     28.19 o
  -8   8   9     4098.67     4402.11    130.29 o
  -6   8   9      246.22      228.30     38.67 o
  -4   8   9     1385.05     1328.98     31.34 o
  -2   8   9      666.80      637.13     29.10 o
   0   8   9        2.82       55.95     80.80 o
   2   8   9      482.97      576.44     25.34 o
   4   8   9        5.29      112.12     60.66 o
   6   8   9      171.60      190.01     65.82 o
   8   8   9       41.67       86.30     34.76 o
  10   8   9      151.51      117.92     42.04 o
 -23   9   9       97.21      -80.24    167.45 o
 -21   9   9      657.33      727.70    143.21 o
 -19   9   9      155.48      183.39     38.05 o
 -17   9   9      630.51      544.95     27.98 o
 -15   9   9      340.34      306.52     21.83 o
 -13   9   9      457.41      458.13     29.53 o
 -11   9   9      189.09      263.32    117.46 o
  -9   9   9      807.73      959.72    101.68 o
  -7   9   9       78.41       89.35     32.81 o
  -5   9   9     1870.27     2184.50     99.97 o
  -3   9   9        4.91      -48.41     39.72 o
  -1   9   9     1081.19     1331.23    101.93 o
   1   9   9        1.27       57.48     72.03 o
   3   9   9      670.48      833.43     64.30 o
   5   9   9        0.83        5.59    148.97 o
   7   9   9      158.33      148.67    166.44 o
   9   9   9        1.02       52.25     30.92 o
 -22  10   9       85.65      198.70     69.51 o
 -20  10   9       23.26       69.71     46.05 o
 -18  10   9      142.88      217.40     53.91 o
 -16  10   9       27.02      173.41     63.69 o
 -14  10   9      505.18      549.00     31.92 o
 -12  10   9      189.56      249.25     47.49 o
 -10  10   9      965.02      975.15     40.62 o
  -8  10   9      114.43      149.67     18.83 o
  -6  10   9       39.45       79.29     61.15 o
  -4  10   9       64.82      126.76     36.00 o
  -2  10   9        0.03       91.47     79.44 o
   0  10   9        0.13       26.54     31.03 o
   2  10   9       32.25       41.96     80.53 o
   4  10   9      159.56      171.16     28.88 o
   6  10   9      164.40      164.54     41.29 o
 -19  11   9       15.96       -6.11    178.65 o
 -17  11   9      156.15      197.37     71.19 o
 -15  11   9       95.10       30.58     39.65 o
 -13  11   9      145.21      248.05     53.39 o
 -11  11   9      239.11      242.62     78.79 o
  -9  11   9      168.96      124.07     75.02 o
  -7  11   9        0.02      -31.59     46.90 o
  -5  11   9      170.08      185.85     66.65 o
  -3  11   9       10.93       58.34     91.13 o
  -1  11   9      197.72      211.39     68.68 o
   1  11   9        0.76      111.30     45.09 o
   3  11   9       40.66      -40.92     46.18 o
 -14  12   9      469.22      570.75     41.28 o
 -12  12   9      245.83      450.86     41.38 o
 -10  12   9      442.66      440.49     25.26 o
  -8  12   9       21.06       74.79     76.72 o
  -6  12   9      496.81      579.55    133.44 o
  -4  12   9        5.29       29.52     67.48 o
  -2  12   9        3.69      -91.01     60.67 o
   0  12   9      294.82      337.21     29.58 o
 -30   0  10      119.18       79.21     33.73 o
 -28   0  10      225.84      223.05     71.41 o
 -26   0  10     1422.78     1479.46     52.04 o
 -24   0  10     3048.57     3246.95     69.60 o
 -22   0  10     2441.64     2563.79    102.03 o
 -20   0  10     9785.62    10530.42    408.35 o
 -18   0  10     1141.63     1148.97     49.59 o
 -16   0  10    11023.36    11232.03    198.36 o
 -14   0  10      950.08      876.09     65.51 o
 -12   0  10     1834.29     1780.07     40.55 o
 -10   0  10     2099.85     2182.49     95.35 o
  -8   0  10     1392.12     1237.20    118.46 o
  -6   0  10    15348.63    15532.86    305.08 o
  -4   0  10      124.56      125.77     27.60 o
  -2   0  10     1405.88     1423.38     30.73 o
   0   0  10       76.22       56.40     11.54 o
   2   0  10     1402.37     1304.14     32.48 o
   4   0  10      526.19      476.68     23.03 o
   6   0  10       66.65       38.17     46.42 o
   8   0  10       80.76      -12.02     41.68 o
  10   0  10       32.93      -53.66     86.09 o
  12   0  10      144.32      158.01    142.01 o
  14   0  10       91.57      119.04     40.68 o
 -31   1  10       11.46       86.36     65.19 o
 -29   1  10      259.95      321.32     39.40 o
 -27   1  10       69.76       42.46     18.79 o
 -25   1  10        2.40      -26.77     17.85 o
 -23   1  10       11.26       14.83     13.85 o
 -21   1  10      115.72       46.91      9.13 o
 -19   1  10      821.50      780.55     22.65 o
 -17   1  10      166.16      109.45     14.92 o
 -15   1  10       76.17       83.11     24.37 o
 -13   1  10     1280.11     1200.21     23.41 o
 -11   1  10      242.61      187.07      8.47 o
  -9   1  10     2464.30     2173.52     90.11 o
  -7   1  10      827.45      641.24     26.97 o
  -5   1  10     2823.92     2864.36     34.94 o
  -3   1  10        8.98       30.84     11.33 o
  -1   1  10        1.85      -14.79     11.52 o
   1   1  10     1819.13     1681.87     38.21 o
   3   1  10      166.41      176.93     33.19 o
   5   1  10     1878.79     2027.08     59.44 o
   7   1  10      374.59      363.36     25.89 o
   9   1  10      217.16      283.59     27.64 o
  11   1  10      434.05      424.03    162.76 o
  13   1  10        1.72      116.77     35.54 o
 -30   2  10      144.62      166.01     35.37 o
 -28   2  10      144.20      165.24    101.17 o
 -26   2  10      202.11      215.52     30.07 o
 -24   2  10     1661.99     1810.47     46.17 o
 -22   2  10      785.84      821.95     27.82 o
 -20   2  10     2623.30     2470.42     94.41 o
 -18   2  10      293.60      264.11     31.52 o
 -16   2  10      658.03      636.95     34.74 o
 -14   2  10     3584.42     3512.31     86.13 o
 -12   2  10      814.56      772.93     25.03 o
 -10   2  10     4630.09     4807.62    138.50 o
  -8   2  10      805.68      707.74     25.42 o
  -6   2  10      360.55      358.99     14.87 o
  -4   2  10       38.60       60.22     22.82 o
  -2   2  10       33.05       28.94     10.35 o
   0   2  10     2419.94     2445.14    116.21 o
   2   2  10      144.59      175.33     29.08 o
   4   2  10      760.66      966.45     59.61 o
   6   2  10      112.07       90.95     28.06 o
   8   2  10      715.63      681.71     36.92 o
  10   2  10      174.24      361.59     73.76 o
  12   2  10        5.19       -2.98     33.40 o
  14   2  10       94.62      109.60     34.94 o
 -29   3  10        8.13       56.14     20.11 o
 -27   3  10       16.62       53.83     29.10 o
 -25   3  10       67.42      124.61     17.42 o
 -23   3  10       10.08       42.31     57.18 o
 -21   3  10      194.86      146.82     29.86 o
 -19   3  10       18.77       -8.47      7.49 o
 -17   3  10     1301.57     1589.56     74.74 o
 -15   3  10      101.82       99.74     32.72 o
 -13   3  10      927.36      903.36     41.64 o
 -11   3  10      660.35      489.01    101.70 o
  -9   3  10      830.57      638.26     52.14 o
  -7   3  10     1579.69     1604.77     45.62 o
  -5   3  10      995.43      880.04     18.26 o
  -3   3  10      963.13      926.20     20.52 o
  -1   3  10     2720.61     2557.23    143.28 o
   1   3  10     1933.30     2043.59     89.51 o
   3   3  10     3072.57     3195.43     88.99 o
   5   3  10      449.15      500.29     25.30 o
   7   3  10     1602.31     1919.45     71.91 o
   9   3  10      251.48      303.58     41.66 o
  11   3  10      469.79      544.85     51.97 o
  13   3  10       18.02      -19.03     45.23 o
 -30   4  10      910.65      888.54     32.97 o
 -28   4  10      432.36      523.48     99.27 o
 -26   4  10     1501.38     1625.63     53.20 o
 -24   4  10      137.21      201.62    107.08 o
 -22   4  10     1343.26     1412.05     87.97 o
 -20   4  10      567.15      454.05     14.46 o
 -18   4  10      993.24      882.28     35.05 o
 -16   4  10       17.43       34.50     15.97 o
 -14   4  10       35.60       22.53     32.18 o
 -12   4  10      133.49      129.65     14.74 o
 -10   4  10     1465.90     1336.24     73.44 o
  -8   4  10     2378.95     2477.45     52.95 o
  -6   4  10       37.87       33.15     22.87 o
  -4   4  10     3126.59     2978.76    115.24 o
  -2   4  10      225.34      176.56     23.32 o
   0   4  10     1393.51     1443.02     68.55 o
   2   4  10      378.89      280.08     69.36 o
   4   4  10      261.94      330.67     53.16 o
   6   4  10      270.47      397.39     66.12 o
   8   4  10       43.67       53.16     23.95 o
  10   4  10      495.01      440.19     72.54 o
  12   4  10       20.88      112.53     36.12 o
 -29   5  10       32.98        2.30     22.33 o
 -27   5  10       38.62       89.73     59.42 o
 -25   5  10        8.27       79.93     66.15 o
 -23   5  10      425.04      420.96     45.87 o
 -21   5  10      330.63      321.06     25.38 o
 -19   5  10      443.02      411.98     37.01 o
 -17   5  10     1072.58      938.41     51.59 o
 -15   5  10        1.25       21.17     71.90 o
 -13   5  10      456.17      463.39     28.41 o
  -9   5  10        1.00      -33.44     27.13 o
  -7   5  10      409.49      427.54     33.94 o
  -5   5  10     1212.12     1106.86     57.80 o
  -3   5  10      110.79      142.03     32.73 o
  -1   5  10      837.46      689.41     55.87 o
   1   5  10       12.62       30.54     22.68 o
   3   5  10       68.76       96.23     46.40 o
   5   5  10      216.40      228.89     89.22 o
   7   5  10      113.13      158.60     46.49 o
   9   5  10      217.56      234.31     35.65 o
  11   5  10       35.93       24.87     23.46 o
 -28   6  10       61.57      133.61    129.89 o
 -26   6  10      335.67      229.11     22.67 o
 -24   6  10      624.97      478.97     19.87 o
 -22   6  10      794.84      851.57     51.82 o
 -20   6  10        6.78       64.81     25.39 o
 -18   6  10        0.14      132.66    104.71 o
 -16   6  10       47.75       11.69     21.08 o
 -14   6  10       24.36      -37.86     65.06 o
 -12   6  10      250.80      181.02     25.81 o
 -10   6  10      114.16      158.58     38.91 o
  -8   6  10      317.66      304.17     39.00 o
  -6   6  10      142.36      134.51     23.88 o
  -4   6  10      124.89      122.40     12.66 o
  -2   6  10       12.36        8.39     16.68 o
   0   6  10       21.37      120.59     18.60 o
   2   6  10       29.92       48.06     20.42 o
   4   6  10       39.52       88.45     36.30 o
   6   6  10      333.73      414.76     68.99 o
   8   6  10       64.60       53.29     61.61 o
  10   6  10      397.05      528.52     35.29 o
  12   6  10        1.42       51.36     92.15 o
 -27   7  10      199.02      -35.51     33.27 o
 -25   7  10      468.72      451.71     56.64 o
 -23   7  10      201.85      108.40     30.19 o
 -21   7  10      700.34      682.70     96.56 o
 -19   7  10      190.32      221.88     72.02 o
 -17   7  10     1327.63     1430.78    103.93 o
 -15   7  10      766.62      822.73     61.98 o
 -13   7  10     1015.97     1054.58     79.57 o
 -11   7  10      854.37      858.52     36.07 o
  -9   7  10      807.82      886.52     64.30 o
  -7   7  10       68.08       45.30     25.88 o
  -5   7  10      156.05      176.19     28.79 o
  -3   7  10       12.56       30.04     24.39 o
  -1   7  10      967.83     1102.66     85.20 o
   1   7  10      198.73      229.00     52.10 o
   3   7  10      439.65      390.78     51.31 o
   5   7  10        0.01        0.60     48.65 o
   7   7  10      183.12      244.54     53.67 o
   9   7  10       27.37       85.03     37.26 o
 -26   8  10       27.35       60.75     39.66 o
 -24   8  10       20.29      203.08     77.94 o
 -22   8  10       54.09      167.04     35.13 o
 -20   8  10      188.27      127.61     38.89 o
 -18   8  10      467.90      563.27    156.17 o
 -16   8  10      157.19      271.02     28.56 o
 -14   8  10     1267.99     1494.40    100.26 o
 -12   8  10      100.46       95.75     28.73 o
 -10   8  10      521.10      426.78     41.26 o
  -8   8  10      321.28      256.67     70.91 o
  -6   8  10        2.58      -25.53     45.64 o
  -4   8  10     1010.59      943.49     30.21 o
  -2   8  10        2.42       16.70     31.36 o
   0   8  10      334.81      344.48     56.84 o
   2   8  10       51.91      187.97    106.85 o
   4   8  10       98.08       95.21     46.48 o
   6   8  10       11.07      -88.33     58.89 o
   8   8  10       80.13      239.75    141.89 o
 -23   9  10        8.66      116.05     43.92 o
 -21   9  10       15.46      -63.98     42.65 o
 -19   9  10        0.25       -9.22    126.42 o
 -17   9  10      105.02      179.94     63.98 o
 -13   9  10      115.58      221.97     33.28 o
 -11   9  10      665.98      637.55     54.95 o
  -9   9  10        0.70       14.20     15.35 o
  -7   9  10       81.86      157.98     75.18 o
  -5   9  10        2.70      -32.37     21.58 o
  -3   9  10       10.54      -32.28     34.94 o
  -1   9  10      312.32      451.31     40.06 o
   1   9  10        3.19       56.69     58.23 o
   3   9  10       24.92       17.70     31.34 o
   5   9  10       41.51      170.52     67.67 o
   7   9  10       22.63      -47.97     31.98 o
 -22  10  10      484.61      532.69     65.33 o
 -20  10  10      116.08      167.85     57.22 o
 -18  10  10      137.26      168.42     54.96 o
 -16  10  10      162.26      161.24     37.31 o
 -14  10  10      108.17      137.73     41.11 o
 -12  10  10       74.05       14.96     47.08 o
 -10  10  10       23.38       31.54     50.70 o
  -8  10  10      193.47      206.28     34.38 o
  -6  10  10       38.73      202.39     38.22 o
  -4  10  10      181.96      151.25     30.70 o
  -2  10  10      209.45      159.20     53.58 o
   0  10  10      105.26      178.70     56.74 o
   2  10  10        0.28       15.40     37.88 o
   4  10  10       18.24       33.88     44.49 o
 -19  11  10      105.49       63.43     50.83 o
 -17  11  10      146.31      138.31     97.62 o
 -15  11  10       19.56      114.49     44.15 o
 -13  11  10     1240.04     1394.34     69.81 o
 -11  11  10      384.35      438.33     58.58 o
  -9  11  10     1830.77     1941.97     95.46 o
  -7  11  10        6.75      -12.65    114.12 o
  -5  11  10      655.96      696.03     77.21 o
  -3  11  10        9.98      -33.19     30.84 o
  -1  11  10      104.12      296.15    109.91 o
   1  11  10        0.20       44.63     36.26 o
 -12  12  10       67.54       -9.38     37.91 o
 -10  12  10       21.27       52.60     30.47 o
  -8  12  10       28.76       35.71     31.20 o
  -6  12  10      207.02      186.64    108.16 o
  -4  12  10       12.25       44.70     38.02 o
 -31   1  11        0.19       29.84     41.42 o
 -29   1  11       57.16       78.55     18.36 o
 -27   1  11      502.77      519.55     24.18 o
 -25   1  11       66.71        9.92     31.17 o
 -23   1  11      357.06      341.58     21.89 o
 -21   1  11     4293.97     4447.15     71.83 o
 -19   1  11     1265.70     1182.79     56.03 o
 -17   1  11     1834.81     1780.48     28.03 o
 -15   1  11     1575.98     1373.36     82.79 o
 -13   1  11      423.94      317.75      9.58 o
 -11   1  11      646.43      546.44     11.22 o
  -9   1  11     5678.85     5141.21    191.03 o
  -7   1  11      953.22      885.86     15.99 o
  -5   1  11      761.81      676.44     14.03 o
  -3   1  11      219.31      162.52      9.77 o
  -1   1  11      686.27      597.23     24.15 o
   1   1  11       34.68       12.36     15.85 o
   3   1  11     4232.23     3874.44    295.33 o
   5   1  11        0.02       68.88     24.41 o
   7   1  11     3217.73     3794.77    158.66 o
   9   1  11      307.76      502.76     66.11 o
  11   1  11     1782.13     2074.87    192.40 o
  13   1  11        3.41      -57.10     60.56 o
 -30   2  11      576.78      542.15     37.68 o
 -28   2  11       10.23       34.85     60.71 o
 -26   2  11      792.03      877.35     27.33 o
 -24   2  11     1225.95     1315.81     85.58 o
 -22   2  11      545.74      633.38     47.11 o
 -20   2  11     1261.58     1172.13     36.22 o
 -18   2  11        3.84       -3.30     14.85 o
 -16   2  11      908.55      966.00     71.16 o
 -14   2  11     1151.32     1173.21     24.05 o
 -12   2  11       67.39       68.06     26.64 o
 -10   2  11     1390.18     1376.71     66.93 o
  -8   2  11     1528.57     1515.62    101.32 o
  -6   2  11     1164.90     1125.52     68.63 o
  -4   2  11     4657.76     4584.80    102.41 o
  -2   2  11     2866.73     2745.16     67.98 o
   0   2  11      542.74      364.55     23.39 o
   4   2  11       80.00       61.07     25.27 o
   6   2  11       77.84       97.26     54.94 o
   8   2  11      293.16      231.38     43.75 o
  10   2  11        2.41      105.16     33.27 o
  12   2  11       11.53       87.25     98.13 o
 -29   3  11      222.10      209.05     20.15 o
 -27   3  11      527.95      462.78     26.50 o
 -25   3  11      121.24      150.71     23.37 o
 -23   3  11       27.42       40.32     24.92 o
 -21   3  11      828.39      864.42     45.45 o
 -19   3  11      795.67      676.14     43.54 o
 -17   3  11      810.83      657.07     80.61 o
 -15   3  11     5692.19     6068.02    175.29 o
 -13   3  11     1061.51      903.43     28.31 o
 -11   3  11      161.29      154.72     15.58 o
  -9   3  11     5555.65     5697.60     83.12 o
  -7   3  11       88.91      112.31     12.63 o
  -5   3  11       52.38       63.46     13.04 o
  -3   3  11      504.90      433.98     39.77 o
  -1   3  11      125.96      100.17     28.15 o
   1   3  11     2538.65     2584.49     85.16 o
   3   3  11      357.72      399.98     44.15 o
   5   3  11      833.88      850.80     33.65 o
   7   3  11       41.07       45.57     21.82 o
   9   3  11        0.33      -40.66     27.11 o
  11   3  11       14.33        4.71    147.30 o
 -30   4  11       11.89       78.88     20.59 o
 -28   4  11        3.87       11.78     19.35 o
 -26   4  11       86.00      114.49     18.48 o
 -24   4  11        9.08       52.48     41.13 o
 -22   4  11      695.50      636.51     27.39 o
 -20   4  11       39.26       47.05     23.39 o
 -18   4  11     1552.20     1345.62     52.39 o
 -16   4  11       49.92      -28.06     21.93 o
 -14   4  11     1845.45     1781.42    157.91 o
 -12   4  11       62.72       99.59     40.73 o
 -10   4  11      423.15      434.51     29.71 o
  -8   4  11      879.61      834.53     49.80 o
  -6   4  11      139.05      172.86     20.68 o
  -4   4  11     1219.06     1262.98     71.87 o
  -2   4  11       11.20       -2.32     26.16 o
   0   4  11       45.62       38.93     23.89 o
   2   4  11     1032.21     1058.25     46.72 o
   4   4  11      659.52      612.99     31.72 o
   6   4  11       93.87      160.04     33.81 o
   8   4  11       59.90       95.61     30.53 o
  10   4  11      282.01      470.40     32.33 o
 -29   5  11      214.25      309.06    223.69 o
 -27   5  11      505.12      359.11     62.08 o
 -25   5  11      835.83      773.46     36.70 o
 -23   5  11       69.35      104.55     33.11 o
 -21   5  11     1936.83     2090.90     49.78 o
 -19   5  11     1224.81     1103.33     88.06 o
 -17   5  11        2.96       19.05     19.05 o
 -15   5  11     2327.69     2443.57    116.64 o
 -13   5  11      704.51      676.77     44.03 o
 -11   5  11     3856.45     4064.85    194.05 o
  -9   5  11     1353.01     1514.42    100.85 o
  -7   5  11     1101.67      995.93     88.91 o
  -5   5  11     4016.12     3925.87    111.34 o
  -3   5  11     1216.24     1034.64     60.72 o
  -1   5  11     1455.50     1467.66     68.36 o
   1   5  11        8.02       32.85     60.43 o
   3   5  11      739.90      880.36     27.00 o
   5   5  11      112.13      180.55     33.33 o
   7   5  11      347.23      343.79     66.04 o
   9   5  11       60.85       41.71     33.86 o
  11   5  11       11.54       44.88     45.78 o
 -28   6  11      537.79      415.84     82.63 o
 -26   6  11      192.96       65.04     61.02 o
 -24   6  11       78.40      -24.87    137.23 o
 -22   6  11      569.94      448.68     51.63 o
 -20   6  11      308.25      441.23     33.67 o
 -18   6  11      418.11      333.16    106.29 o
 -16   6  11      433.38      400.27     76.85 o
 -14   6  11     2978.86     3156.34     69.23 o
 -12   6  11      359.25      307.79     63.43 o
 -10   6  11     1728.11     1822.68     48.12 o
  -8   6  11       12.17      -35.21     23.47 o
  -6   6  11        2.36       -8.31     72.39 o
  -4   6  11      212.27      141.76     29.11 o
  -2   6  11      721.55      675.92     21.16 o
   0   6  11      143.70      110.88     75.12 o
   2   6  11      205.58      168.91     34.58 o
   4   6  11        4.77       82.68     78.40 o
   6   6  11      113.69      134.36     85.61 o
   8   6  11       16.51      -28.98     47.02 o
  10   6  11       89.11       57.91    121.17 o
 -27   7  11      473.38      431.09     49.39 o
 -25   7  11       86.13      105.58     22.57 o
 -23   7  11      113.28      113.16     38.96 o
 -21   7  11      279.96      142.50     49.65 o
 -19   7  11      395.93      201.52     43.56 o
 -17   7  11     1246.26     1333.90     91.37 o
 -15   7  11      116.57      209.19     30.46 o
 -13   7  11     1002.97     1040.14     96.04 o
 -11   7  11        0.01       37.40     80.16 o
  -9   7  11      165.93      122.90    155.56 o
  -7   7  11      216.72      213.14     41.06 o
  -5   7  11      610.32      570.66     23.29 o
  -3   7  11      126.37       92.51     32.27 o
  -1   7  11       76.90       77.28     29.13 o
   1   7  11      103.32      389.92    121.28 o
   3   7  11       29.04      130.81    103.36 o
   5   7  11      134.99      308.42     63.20 o
   7   7  11      237.59      410.81    150.18 o
   9   7  11       46.35       -7.10     58.74 o
 -24   8  11       24.69        3.80     60.70 o
 -22   8  11       28.27      231.65     89.97 o
 -20   8  11      231.66      183.66     49.56 o
 -18   8  11      142.73      242.60     78.95 o
 -16   8  11       42.46       97.53     44.72 o
 -14   8  11      615.10      647.97     60.19 o
 -12   8  11        9.52      -31.10     29.91 o
 -10   8  11     2034.44     2302.17     66.43 o
  -8   8  11      127.12       83.28     21.78 o
  -6   8  11      839.22      834.04     78.99 o
  -4   8  11       19.20       97.36     20.65 o
  -2   8  11       18.22       46.87     70.29 o
   0   8  11      103.69       26.84     32.27 o
   2   8  11        5.49       20.15     28.84 o
   4   8  11      149.65      107.18     29.68 o
   6   8  11       16.39       39.20     39.66 o
 -23   9  11        3.15       46.83     77.25 o
 -21   9  11      117.57      260.55     95.26 o
 -19   9  11        8.21      -50.01     39.96 o
 -17   9  11     1231.33     1117.25     49.05 o
 -15   9  11      138.45      105.31     29.12 o
 -13   9  11     1867.04     2059.76    126.32 o
 -11   9  11      108.29      184.60    102.03 o
  -9   9  11      974.04     1038.90     55.38 o
  -7   9  11       18.48       -4.20     34.99 o
  -5   9  11      758.77      866.56     69.48 o
  -3   9  11        4.99        3.62     19.03 o
  -1   9  11        5.07       25.55     20.97 o
   1   9  11       86.53      161.15     68.79 o
   3   9  11       78.38       15.55     35.06 o
   5   9  11       10.46      113.10     30.53 o
 -20  10  11        1.74       78.43     67.20 o
 -18  10  11      245.10      245.11     77.68 o
 -16  10  11       35.90       -2.97     36.22 o
 -14  10  11      477.58      436.58    101.54 o
 -12  10  11      200.60      348.87     49.21 o
 -10  10  11      140.20       61.91     32.87 o
  -8  10  11      304.03      464.19     47.55 o
  -6  10  11      223.31      340.69     95.96 o
  -4  10  11      179.00      218.83     53.95 o
  -2  10  11      123.07      115.34     25.76 o
   0  10  11      156.48      152.14     29.17 o
   2  10  11      272.04      406.41    110.99 o
 -17  11  11        7.95       -1.13     30.30 o
 -15  11  11      188.74      185.92     81.42 o
 -13  11  11        6.47        3.44     27.34 o
 -11  11  11      604.99      640.18     76.85 o
  -9  11  11      155.64      135.25     80.83 o
  -7  11  11      764.77      629.79     57.79 o
  -5  11  11      137.29      125.72     22.98 o
  -3  11  11      288.53      362.41     25.08 o
  -1  11  11        1.11       34.52     44.93 o
 -30   0  12      540.95      506.44     39.95 o
 -28   0  12      445.74      503.20     76.04 o
 -26   0  12     3119.51     3750.13    212.12 o
 -24   0  12        6.62        9.42     24.49 o
 -22   0  12       76.13      123.10     20.09 o
 -20   0  12      321.92      212.06     15.91 o
 -18   0  12      564.24      553.21     19.54 o
 -16   0  12      262.46      309.60     19.05 o
 -14   0  12       54.39       90.71     32.41 o
 -12   0  12     6414.58     6565.74    159.45 o
 -10   0  12    16405.71    16305.06    355.45 o
  -8   0  12      421.92      375.47     32.15 o
  -6   0  12     8023.78     8169.60    653.77 o
   0   0  12      566.74      555.27    119.41 o
   2   0  12     1582.96     1470.55    107.33 o
   4   0  12        8.28       52.87    103.67 o
   6   0  12      375.09      225.70     43.31 o
   8   0  12       46.69       -8.19     35.96 o
  10   0  12      187.38      131.59    125.06 o
 -31   1  12       11.15        3.06     20.07 o
 -29   1  12      186.32      211.29     29.16 o
 -27   1  12        1.35       18.06     80.30 o
 -25   1  12        1.11       -0.89     39.46 o
 -23   1  12      308.28      290.37     53.26 o
 -21   1  12      163.17       70.75     15.95 o
 -19   1  12     4014.81     3957.83    135.27 o
 -17   1  12      315.05      317.01     26.84 o
 -15   1  12     2446.52     2321.87     26.93 o
 -13   1  12     4236.72     4178.42     52.97 o
 -11   1  12     1248.41     1144.43     20.53 o
  -9   1  12      605.74      548.27     15.82 o
  -7   1  12     1599.85     1460.31     69.86 o
  -5   1  12     3693.07     3424.26     89.37 o
  -3   1  12      321.13      297.94     24.76 o
  -1   1  12       11.30       22.92     62.54 o
   1   1  12       73.79      124.09     49.36 o
   3   1  12      317.77      223.70     28.77 o
   5   1  12      434.89      377.21     93.33 o
   7   1  12      278.47      289.79     33.46 o
   9   1  12      143.63      153.89     33.71 o
  11   1  12      412.65      210.89     37.55 o
 -30   2  12        0.26       17.78     16.49 o
 -28   2  12        0.64       29.30     39.31 o
 -26   2  12       48.73       97.64     41.57 o
 -24   2  12       32.11       62.77     26.41 o
 -22   2  12      291.91      314.85     27.06 o
 -20   2  12     1121.80     1005.37     70.32 o
 -18   2  12      219.52      135.91     13.40 o
 -16   2  12     1550.97     1673.11     35.39 o
 -14   2  12     2159.54     2109.21     62.31 o
 -12   2  12     1030.63     1030.01     40.73 o
 -10   2  12     4429.31     4376.25    109.54 o
  -8   2  12      132.27      158.41     20.12 o
  -6   2  12      437.69      391.01     14.35 o
  -4   2  12     1489.90     1401.38     66.01 o
  -2   2  12     1094.91      890.63     73.84 o
   0   2  12      187.74      100.66     14.37 o
   2   2  12      489.07      463.64     30.03 o
   4   2  12      755.63      712.31     71.03 o
   6   2  12       44.60        4.90     27.87 o
   8   2  12       83.45        1.79     26.10 o
  10   2  12        1.30       10.60     36.47 o
 -29   3  12      302.55      257.55     17.91 o
 -27   3  12        7.87       78.31     49.96 o
 -25   3  12      155.47      187.20     29.32 o
 -23   3  12       11.41       74.08     29.51 o
 -21   3  12        5.75       11.05     39.81 o
 -19   3  12     2265.89     2008.47     94.31 o
 -17   3  12      971.83      921.41     23.21 o
 -15   3  12    15130.54    16252.55    285.04 o
 -13   3  12       37.40       23.95     37.19 o
 -11   3  12     7082.75     7412.82    132.35 o
  -9   3  12     1087.29      912.32     20.31 o
  -7   3  12        9.03       78.10     27.86 o
  -5   3  12     1983.08     1963.93     45.95 o
  -3   3  12     1120.01      927.95     37.17 o
  -1   3  12     2059.25     1997.73    106.95 o
   3   3  12        9.23       38.98     23.16 o
   5   3  12       23.86       36.03     25.07 o
   7   3  12      136.96      237.08     41.97 o
   9   3  12       14.17       23.12    104.39 o
 -28   4  12      214.33      272.38     26.92 o
 -26   4  12        0.33      -38.14     73.10 o
 -24   4  12      173.17      158.43     21.00 o
 -22   4  12      768.32      804.55     28.42 o
 -20   4  12      186.12      182.48     44.56 o
 -18   4  12     2626.55     2720.16    127.19 o
 -16   4  12       34.40       95.07     31.01 o
 -14   4  12     1165.16     1011.52     33.38 o
 -12   4  12      415.95      425.62     35.66 o
 -10   4  12        4.78      -47.02     31.35 o
  -8   4  12      503.59      380.57     17.52 o
  -6   4  12       29.00       38.92     19.89 o
  -4   4  12     1292.71     1084.84     52.24 o
  -2   4  12       88.66       49.25     30.45 o
   0   4  12      546.01      581.24     63.92 o
   2   4  12      516.24      537.31     23.35 o
   4   4  12      180.80      205.94     73.58 o
   6   4  12      267.38      331.45     39.31 o
   8   4  12       18.15      -34.53     84.85 o
  10   4  12       65.73      174.19     99.76 o
 -29   5  12        8.10      204.85     42.86 o
 -27   5  12      241.63      204.09     31.01 o
 -25   5  12      177.91      216.31     85.93 o
 -23   5  12        0.02      111.87     25.24 o
 -21   5  12      158.05      149.40     38.23 o
 -17   5  12       32.85      -39.46    114.75 o
 -15   5  12     1112.39      872.83     82.53 o
 -13   5  12     3951.49     4091.50    167.15 o
 -11   5  12      424.56      280.78     61.48 o
  -9   5  12     2531.25     2353.07     85.12 o
  -7   5  12      290.30      263.48     32.95 o
  -5   5  12      877.39     1013.96     47.43 o
  -3   5  12      177.20      205.62     52.01 o
  -1   5  12       86.16       22.82     34.39 o
   1   5  12      172.12      196.10    107.24 o
   3   5  12       15.59      -33.08     42.45 o
   5   5  12      165.44      200.08     68.64 o
   7   5  12      129.46      119.92     56.87 o
   9   5  12      369.09      397.60     48.87 o
 -28   6  12      133.41      269.34     69.31 o
 -26   6  12       20.38       80.96     63.61 o
 -24   6  12      102.94       86.92     26.27 o
 -22   6  12     1306.81     1417.79    207.74 o
 -20   6  12      407.69      536.74    123.36 o
 -18   6  12      327.66      217.52     67.55 o
 -16   6  12      197.08      230.51     34.28 o
 -14   6  12     2320.93     2638.09    106.92 o
 -12   6  12       95.77      106.94     52.06 o
 -10   6  12     1220.65     1352.35     41.58 o
  -8   6  12     2529.78     2528.57    130.73 o
  -6   6  12      260.24      227.33     69.02 o
  -4   6  12     1620.96     1744.31    109.31 o
  -2   6  12        1.11      -31.28     28.44 o
   0   6  12      200.01      119.32     40.42 o
   2   6  12        1.55       17.08     43.37 o
   4   6  12      133.97      253.36    114.34 o
   6   6  12      326.56      479.65     40.30 o
   8   6  12      405.62      449.85     49.85 o
 -25   7  12       51.46       62.32     46.22 o
 -23   7  12       20.48       40.72     57.36 o
 -21   7  12        1.13      -62.43     41.62 o
 -19   7  12      125.70       55.68     33.58 o
 -17   7  12       72.13      113.97     46.11 o
 -15   7  12       71.65       48.08     66.82 o
 -13   7  12     2859.68     3280.45    146.80 o
 -11   7  12       98.88       98.46     28.95 o
  -9   7  12     5763.81     6474.72    129.33 o
  -7   7  12      782.26      722.91    107.85 o
  -5   7  12     1130.94     1237.82     34.61 o
  -3   7  12        4.77       67.14     37.00 o
  -1   7  12      364.72      420.80     49.48 o
   1   7  12      271.14      392.11     30.63 o
   3   7  12       95.45       41.00     46.87 o
   5   7  12      214.41      180.73     63.14 o
 -24   8  12       57.56       81.58     42.11 o
 -22   8  12        2.24       90.80     24.32 o
 -20   8  12      121.72       44.50     35.90 o
 -18   8  12       99.45      138.02     43.18 o
 -16   8  12      571.68      691.41     32.56 o
 -14   8  12      460.05      595.38     66.25 o
 -12   8  12        9.14       46.57     48.42 o
 -10   8  12        1.89      132.28     79.82 o
  -8   8  12        1.81        3.09     43.98 o
  -6   8  12       12.26       -1.04     16.05 o
  -4   8  12        0.57       18.03     23.32 o
  -2   8  12      217.51      291.48     44.18 o
   0   8  12      108.02      107.22     43.40 o
   2   8  12       44.67      145.40     27.38 o
   4   8  12        3.43       88.19     69.39 o
 -23   9  12        6.04       92.10     54.80 o
 -21   9  12      352.06      333.42     47.75 o
 -19   9  12      171.60      292.90     88.69 o
 -17   9  12       59.81      137.32     52.42 o
 -15   9  12        0.02       17.80    183.31 o
 -13   9  12      659.58      845.94     51.95 o
 -11   9  12       80.63      133.44     67.20 o
  -9   9  12      525.65      496.04     59.64 o
  -7   9  12      140.52       90.82     51.45 o
  -5   9  12      419.98      440.78     66.50 o
  -3   9  12      472.32      486.60     42.10 o
  -1   9  12       38.98        3.74     20.64 o
   1   9  12      219.37      297.87     28.37 o
   3   9  12        3.95      -12.09     53.59 o
 -20  10  12       20.73      179.88     48.93 o
 -18  10  12       19.75      -37.74     37.39 o
 -16  10  12        8.49      -39.58     26.39 o
 -14  10  12      428.19      542.94     42.51 o
 -12  10  12      104.65      188.25     95.03 o
 -10  10  12      768.54      893.89     94.15 o
  -8  10  12      635.87      783.83     42.82 o
  -6  10  12      367.99      355.09     36.41 o
  -4  10  12      215.55      241.53     86.95 o
  -2  10  12       51.11       80.93     34.94 o
 -15  11  12       60.16      256.85     67.69 o
 -13  11  12        7.69      106.02     95.31 o
 -11  11  12        1.25      -22.82     34.60 o
  -9  11  12      181.05      280.80     29.32 o
  -7  11  12       53.75      -16.25     39.09 o
  -5  11  12        5.01      205.15     54.97 o
 -29   1  13     1298.68     1334.46     65.45 o
 -27   1  13        2.23        1.73     21.41 o
 -25   1  13      599.54      662.60     23.46 o
 -23   1  13      727.01      590.45     30.68 o
 -21   1  13       33.85       63.13     20.27 o
 -19   1  13     1582.96     1417.50     53.91 o
 -17   1  13      130.53       99.54      9.17 o
 -15   1  13       11.12        8.84     15.82 o
 -13   1  13     4118.90     3738.02     41.53 o
 -11   1  13      697.99      620.52     28.13 o
  -9   1  13    10459.77    10447.10    278.16 o
  -7   1  13     1776.06     1661.45    112.56 o
  -5   1  13       45.59       30.05     31.87 o
  -3   1  13      454.65      443.42     17.22 o
  -1   1  13      354.60      345.19     33.96 o
   1   1  13       25.78       64.17     23.68 o
   3   1  13       82.82       89.51     66.60 o
   5   1  13       19.55      -13.05     40.94 o
   7   1  13      261.29      279.51     32.43 o
 -30   2  13      760.73      834.32     37.26 o
 -28   2  13        0.08       30.29     46.37 o
 -26   2  13       88.42       78.88     27.78 o
 -24   2  13        0.06      -30.06     68.27 o
 -22   2  13      925.94      866.32     49.06 o
 -20   2  13       40.69       46.36     41.67 o
 -18   2  13     1950.56     1827.62     34.04 o
 -16   2  13      969.87      775.39     20.74 o
 -14   2  13     4135.14     3818.09    127.39 o
 -12   2  13        0.02       29.62     16.54 o
 -10   2  13      414.33      326.18     34.89 o
  -8   2  13     3316.33     3025.37    117.00 o
  -6   2  13      898.54      889.16     67.09 o
  -4   2  13      733.88      589.17     46.94 o
  -2   2  13      480.89      575.90     89.73 o
   0   2  13       88.16       83.58     37.04 o
   2   2  13      229.85      347.54     27.01 o
   4   2  13      323.40      502.70     82.76 o
   6   2  13       37.22      107.17     73.42 o
   8   2  13      146.76       61.58     34.74 o
 -29   3  13      122.76      117.09     41.64 o
 -27   3  13        4.93      -19.19     27.99 o
 -25   3  13       83.19      173.01     67.38 o
 -23   3  13       26.94       73.91     28.53 o
 -21   3  13      304.11      305.65     57.39 o
 -19   3  13      168.08      224.10     49.62 o
 -17   3  13      175.81      128.84     41.68 o
 -15   3  13      479.14      406.81     36.19 o
 -13   3  13      118.37      118.72     56.75 o
 -11   3  13       17.18        5.27     47.13 o
  -9   3  13      145.14      137.27     27.40 o
  -7   3  13      270.29      188.90     26.25 o
  -5   3  13      131.52       84.18     27.39 o
  -3   3  13     2117.72     2204.56     75.21 o
  -1   3  13     1378.30     1286.74     40.71 o
   1   3  13      487.32      458.88     27.49 o
   3   3  13      225.76      378.02    114.17 o
   5   3  13        5.91       -7.60    113.14 o
   7   3  13      158.15      158.86     69.93 o
 -28   4  13       26.03       61.06     35.86 o
 -26   4  13        6.73      105.54     32.66 o
 -24   4  13       26.23      143.47     22.67 o
 -22   4  13        3.34       38.78     33.06 o
 -20   4  13     1441.69     1447.51     50.40 o
 -18   4  13     4847.17     5062.39     95.74 o
 -16   4  13      107.18      156.24     22.12 o
 -14   4  13     1739.30     1691.72     60.49 o
 -12   4  13     1115.87      999.93     65.51 o
 -10   4  13      300.60      317.56     16.00 o
  -8   4  13      612.89      491.43     33.67 o
  -6   4  13      607.73      599.90     32.61 o
  -4   4  13     1368.58     1338.50     73.78 o
  -2   4  13      714.67      803.45     35.50 o
   0   4  13       11.52       -7.46     28.52 o
   2   4  13      149.92       38.62     28.32 o
   4   4  13      286.82      366.56     53.30 o
   6   4  13       81.95      -17.54     31.93 o
 -27   5  13      141.45      141.63     66.54 o
 -25   5  13      698.23      702.87     32.55 o
 -23   5  13        5.43        1.62     28.06 o
 -21   5  13      153.20      188.28     39.06 o
 -19   5  13      595.50      540.53     25.05 o
 -17   5  13      177.06      144.55     43.19 o
 -15   5  13     3578.75     3959.16    103.29 o
 -13   5  13     1373.94     1197.11    103.07 o
 -11   5  13     2415.27     2451.72     75.87 o
  -9   5  13      351.20      294.57     18.97 o
  -7   5  13       14.73       72.08     30.36 o
  -5   5  13      565.96      511.76    121.31 o
  -3   5  13      491.97      462.99     42.60 o
  -1   5  13       55.16      146.08     54.25 o
   1   5  13      147.52       -4.28     36.20 o
   3   5  13      871.67     1089.89     71.26 o
   5   5  13      904.36      939.68     50.12 o
   7   5  13       88.65       95.45     64.64 o
 -26   6  13      231.03      156.23     38.97 o
 -24   6  13       81.85       47.82     31.65 o
 -22   6  13      646.80      646.79     89.81 o
 -20   6  13       47.47       28.23     20.97 o
 -18   6  13      720.50      860.21    108.28 o
 -16   6  13       39.81       26.08     62.02 o
 -14   6  13       22.03       23.96     22.69 o
 -12   6  13      298.73      261.25     29.58 o
 -10   6  13       97.69      144.05     50.38 o
  -8   6  13      415.57      490.65     29.73 o
  -6   6  13        0.41       13.38     38.36 o
  -4   6  13      270.45      236.00     36.66 o
  -2   6  13        2.21      -51.06     34.04 o
   0   6  13       34.13      116.62     64.96 o
   2   6  13       11.42       66.95     78.52 o
   4   6  13      755.43      822.01    123.17 o
 -25   7  13       93.97      -68.10     53.07 o
 -23   7  13      357.67      418.76     59.98 o
 -21   7  13        0.63      -16.20     94.03 o
 -19   7  13      155.21      179.46     54.05 o
 -17   7  13       10.87       42.76     28.75 o
 -15   7  13        1.17      -38.98     29.22 o
 -13   7  13       56.09       31.62    100.02 o
 -11   7  13       81.01      109.06     98.55 o
  -9   7  13      238.20      342.19     38.14 o
  -7   7  13      171.50      205.77     28.25 o
  -5   7  13      454.70      577.93     54.22 o
  -3   7  13       76.40      100.21     51.14 o
  -1   7  13        0.68       30.45     59.70 o
   1   7  13        5.39       -6.87     36.51 o
   3   7  13      246.49      276.60     35.17 o
 -24   8  13        0.61      196.77     96.53 o
 -22   8  13       97.26      167.09    173.18 o
 -20   8  13      211.37      231.55     68.20 o
 -18   8  13      117.08      244.11     51.63 o
 -16   8  13      262.05      204.31     38.49 o
 -14   8  13      432.34      382.33     56.76 o
 -12   8  13      668.03      781.16     99.35 o
 -10   8  13      138.53      182.45     28.52 o
  -8   8  13      686.80      827.63     69.63 o
  -6   8  13      108.06      139.58     77.44 o
  -4   8  13      154.27      199.93     32.58 o
  -2   8  13      148.35      139.34     60.49 o
   0   8  13        4.55      -18.53     25.98 o
   2   8  13      236.86      136.44    113.29 o
 -21   9  13      103.90       44.05     68.26 o
 -19   9  13       24.92      223.18     42.36 o
 -17   9  13       55.91       60.05     48.24 o
 -15   9  13      169.36      203.32     37.02 o
 -13   9  13      201.43      295.12     42.88 o
 -11   9  13        7.95       62.37     24.44 o
  -9   9  13      290.37      386.59     46.01 o
  -7   9  13        2.33      118.08     61.36 o
  -5   9  13      601.10      469.37     72.76 o
  -3   9  13      547.21      604.31     58.20 o
  -1   9  13      154.62      196.14    180.34 o
 -16  10  13       14.56       -5.89     48.61 o
 -14  10  13       16.41      -40.92     27.28 o
 -12  10  13       24.19       84.60     92.62 o
 -10  10  13      340.34      388.41     48.24 o
  -8  10  13        4.24      -50.51     33.68 o
  -6  10  13       26.68       44.30     39.85 o
  -4  10  13        0.14      -40.50     65.05 o
 -30   0  14     1481.69     1582.40     68.73 o
 -28   0  14      126.58      138.59     23.60 o
 -26   0  14      779.07      812.99     34.99 o
 -24   0  14      469.11      379.82     67.78 o
 -22   0  14      270.78      282.73     17.61 o
 -20   0  14      137.50       -2.30     20.67 o
 -18   0  14      219.77      189.20     41.04 o
 -16   0  14        2.93      -16.64     11.85 o
 -14   0  14       96.20      140.87     39.66 o
 -12   0  14     6636.78     5804.17    204.06 o
 -10   0  14     2666.88     2715.58    120.02 o
  -8   0  14     1552.78     1404.92     75.72 o
  -6   0  14       38.02       37.99     16.00 o
  -4   0  14      322.90      141.03     56.41 o
  -2   0  14     1754.41     1998.32     84.33 o
   0   0  14       63.27      142.76     45.88 o
   2   0  14      234.20      257.43     37.22 o
   4   0  14        0.11       52.80     32.31 o
 -29   1  14      153.79      269.90     39.64 o
 -27   1  14        2.69       -1.70      7.20 o
 -25   1  14      442.29      429.93     31.39 o
 -23   1  14       31.86       24.83     28.65 o
 -21   1  14       47.07       56.55     17.96 o
 -19   1  14      188.31      193.50     17.35 o
 -17   1  14      103.77      143.72     18.06 o
 -15   1  14      180.91      161.61     15.89 o
 -13   1  14       15.97        2.67      6.24 o
 -11   1  14        1.82       51.27     19.64 o
  -9   1  14      367.99      347.31     28.16 o
  -7   1  14       60.84      147.01     51.92 o
  -5   1  14      307.53      325.92     79.21 o
  -3   1  14      594.89      662.95     38.81 o
  -1   1  14       99.46       83.76     40.19 o
   1   1  14       16.02       22.40     35.61 o
   3   1  14      104.31       -6.14     51.28 o
   5   1  14        4.43       68.86     36.78 o
   7   1  14       18.42      147.36     68.15 o
 -30   2  14      200.52      199.35     71.44 o
 -28   2  14        3.63      129.54     40.70 o
 -26   2  14        0.03       26.54     22.91 o
 -24   2  14        4.87        3.37     31.69 o
 -22   2  14      128.25      128.12     24.77 o
 -20   2  14        0.05      -32.47     21.65 o
 -18   2  14      289.94      252.17     22.99 o
 -16   2  14      685.87      625.95     29.51 o
 -14   2  14      107.08       33.37     15.96 o
 -12   2  14      108.13       84.52     23.49 o
 -10   2  14      329.83      182.87     29.50 o
  -8   2  14      898.67      749.01     39.43 o
  -6   2  14      232.71      275.54     21.70 o
  -4   2  14       17.75       85.82     28.34 o
  -2   2  14       18.66      -50.53     44.79 o
   0   2  14      322.62      344.51     32.99 o
   2   2  14       79.78      104.05     31.94 o
   4   2  14        2.85        2.19     57.91 o
   6   2  14        6.34       47.52     36.53 o
 -29   3  14      716.06      831.08     81.45 o
 -27   3  14       71.87       63.34     45.18 o
 -25   3  14      253.99      351.27     65.70 o
 -23   3  14      175.08       64.59     32.41 o
 -21   3  14      681.01      660.01     40.64 o
 -19   3  14      230.22      208.90     49.09 o
 -17   3  14      459.40      539.39     72.93 o
 -15   3  14     1652.17     1683.74     68.29 o
 -13   3  14      441.76      456.50     55.46 o
 -11   3  14      660.83      655.14     25.58 o
  -9   3  14      189.85      291.85    145.40 o
  -7   3  14       10.37      143.50    111.88 o
  -5   3  14      171.19      550.66    189.69 o
  -3   3  14       68.71      -52.07     34.71 o
  -1   3  14       71.34       36.05     74.51 o
   1   3  14      256.50      418.89    136.33 o
   3   3  14       11.08       74.20     41.33 o
   5   3  14      244.81      141.38     58.94 o
 -28   4  14       99.91      103.81     29.92 o
 -26   4  14      526.47      677.67     34.32 o
 -24   4  14      261.47      264.97     52.31 o
 -22   4  14     1121.31     1251.17     91.67 o
 -20   4  14       23.51       64.73     19.68 o
 -18   4  14     1823.49     1736.91     89.37 o
 -16   4  14       60.68       93.35     26.60 o
 -14   4  14     2713.75     2928.19     69.04 o
 -12   4  14       19.57       49.05     38.98 o
 -10   4  14      523.47      538.67     39.04 o
  -8   4  14      485.79      479.65     23.51 o
  -6   4  14       45.12       43.98     32.62 o
  -4   4  14      172.77      264.86     30.90 o
  -2   4  14       37.92      -51.63     34.42 o
   0   4  14      123.45      217.41     75.67 o
   2   4  14      488.81      468.33     35.29 o
   4   4  14       72.08      191.65     39.41 o
 -27   5  14        0.01       -0.29     58.51 o
 -25   5  14       50.80      -29.43     59.75 o
 -23   5  14        8.84       28.60     35.89 o
 -21   5  14      181.60      172.93     30.28 o
 -19   5  14        5.10       99.50     22.34 o
 -17   5  14       75.11       90.93     39.94 o
 -15   5  14      165.40      224.87     17.32 o
 -13   5  14      151.70      174.89     26.18 o
 -11   5  14       51.81       29.18     13.66 o
  -9   5  14      434.19      393.49     36.10 o
  -7   5  14       20.98      -26.19     50.06 o
  -5   5  14      107.95       92.88     31.26 o
  -3   5  14        7.52      -14.30     38.93 o
  -1   5  14       56.39       66.73     63.11 o
   1   5  14      151.97      108.17     27.50 o
   3   5  14       19.61      123.42     76.90 o
 -26   6  14      237.93      276.14     64.56 o
 -24   6  14       74.58       56.41     28.84 o
 -22   6  14      162.18      178.85     85.94 o
 -20   6  14       16.09       87.34     22.04 o
 -18   6  14      303.61      417.67     87.76 o
 -16   6  14      241.91      269.15     53.59 o
 -14   6  14      465.99      431.84     44.24 o
 -12   6  14       23.88       62.80     43.81 o
 -10   6  14       24.43       91.35     70.82 o
  -8   6  14       27.25       65.81     35.50 o
  -6   6  14        3.19      165.80     63.95 o
  -4   6  14       15.11       38.87     51.27 o
  -2   6  14      317.77      286.62     84.73 o
   0   6  14       11.64       60.82     44.84 o
   2   6  14       46.19      119.19     75.00 o
 -25   7  14       61.74      177.29     49.22 o
 -23   7  14        0.07      -24.97     24.85 o
 -21   7  14      129.79      225.90     69.30 o
 -19   7  14      730.58      685.17     38.73 o
 -17   7  14       20.48       93.31     32.86 o
 -15   7  14      454.73      580.38     58.66 o
 -13   7  14      248.56      333.22     30.17 o
 -11   7  14      574.16      593.55     52.58 o
  -9   7  14      652.40      684.18     79.76 o
  -7   7  14      781.63      767.54     79.98 o
  -5   7  14      764.02      911.63     66.15 o
  -3   7  14      250.17      301.97     73.07 o
  -1   7  14      131.41      239.18    125.66 o
   1   7  14      332.23      493.41     81.76 o
 -22   8  14       48.57       89.34     42.65 o
 -20   8  14        0.01       71.82     47.21 o
 -18   8  14      397.20      302.05     43.78 o
 -16   8  14        7.78       62.21     34.80 o
 -14   8  14      309.30      332.78    101.54 o
 -12   8  14        5.36       15.15     26.76 o
 -10   8  14        5.52       63.93     25.12 o
  -8   8  14       72.47      103.01     33.40 o
  -6   8  14      193.47      182.91     65.04 o
  -4   8  14       14.03      -46.45     41.47 o
  -2   8  14      342.11      353.62     77.22 o
 -19   9  14       27.43       24.64     33.39 o
 -17   9  14      167.18      159.87     55.17 o
 -15   9  14        0.04       -8.61     76.34 o
 -13   9  14        0.01      152.60    108.98 o
 -11   9  14      120.95      165.38     41.33 o
  -9   9  14        2.87       -7.21     70.64 o
  -7   9  14       93.19       72.93     38.11 o
  -5   9  14        9.88      -44.71     29.80 o
 -29   1  15      636.56      647.84     30.05 o
 -27   1  15        1.81       98.10     28.03 o
 -25   1  15       25.31       21.12     42.43 o
 -23   1  15        1.85       42.82     22.11 o
 -21   1  15      167.10      185.93     24.26 o
 -19   1  15        0.20       57.38     25.41 o
 -17   1  15        5.38        7.14     17.29 o
 -15   1  15      324.02      239.46     25.27 o
 -13   1  15       26.18       39.05     17.10 o
 -11   1  15      727.45      778.59     54.91 o
  -7   1  15      665.41      589.64     54.80 o
  -5   1  15       71.08       29.41     26.69 o
  -3   1  15      234.55      248.69     44.78 o
  -1   1  15      176.58      157.38     46.65 o
   1   1  15       64.80      157.42    233.79 o
   3   1  15        4.86       58.20     57.51 o
 -28   2  15      359.60      426.28     26.66 o
 -26   2  15      158.88      157.74     37.06 o
 -24   2  15        5.42      -44.41     29.60 o
 -22   2  15      348.06      349.24     33.75 o
 -20   2  15      226.95      275.91     62.65 o
 -18   2  15      841.98      936.09     74.20 o
 -16   2  15        0.05       14.93     60.29 o
 -14   2  15      915.93      853.66     30.79 o
 -12   2  15      226.46      145.55     16.02 o
 -10   2  15      137.65      163.92     47.54 o
  -8   2  15      136.26      163.22     69.62 o
  -6   2  15      615.14      779.27     86.32 o
  -4   2  15        4.77       49.39     32.70 o
  -2   2  15      179.28      301.88     56.70 o
   0   2  15       14.76       50.41     38.56 o
   2   2  15      140.53      229.91     51.63 o
   4   2  15        8.92      129.86     61.76 o
 -27   3  15      156.44      190.85     31.38 o
 -25   3  15       17.05       50.33     44.35 o
 -23   3  15       10.18      -40.98     36.81 o
 -21   3  15       36.92       -7.44     43.63 o
 -19   3  15      140.86      230.23     78.77 o
 -17   3  15       21.75       10.76     38.42 o
 -15   3  15      114.69       76.61     35.22 o
 -13   3  15       45.86       45.97     15.14 o
 -11   3  15      271.30      218.21     22.70 o
  -9   3  15      117.17      176.69     39.96 o
  -7   3  15      552.15      658.97     77.71 o
  -5   3  15      595.77      399.05     38.19 o
  -3   3  15      186.07      222.43     24.96 o
  -1   3  15      133.21      181.15     52.96 o
   1   3  15        0.44      372.09     73.10 o
   3   3  15       14.50       40.47     62.54 o
 -28   4  15       86.05      102.00     29.59 o
 -26   4  15        0.51        4.55     37.82 o
 -24   4  15        0.05        6.59     21.41 o
 -22   4  15      149.95      151.34     18.48 o
 -20   4  15        3.77      129.34     28.38 o
 -18   4  15        0.77        4.87     16.82 o
 -16   4  15      383.91      446.81     59.89 o
 -14   4  15       69.84       91.73     22.22 o
 -12   4  15      163.18      283.74    102.69 o
 -10   4  15        2.22      -21.75     75.09 o
  -8   4  15      222.98      218.72     80.64 o
  -6   4  15        4.77       13.30     37.27 o
  -4   4  15        0.02       51.99     57.99 o
  -2   4  15      152.38      200.97     65.58 o
   0   4  15        0.31      578.82    999.49 o
   2   4  15        1.16       77.34     44.52 o
 -27   5  15       11.90      -20.78     40.93 o
 -25   5  15      299.27      382.63    118.18 o
 -23   5  15       40.89       11.73     44.04 o
 -21   5  15        9.35       16.14     89.60 o
 -19   5  15      144.19      213.79     78.86 o
 -17   5  15      359.75      313.48     60.30 o
 -15   5  15      612.32      621.20     23.84 o
 -13   5  15      127.50      116.49     25.69 o
 -11   5  15      508.76      638.96     86.95 o
  -9   5  15      593.30      761.76     49.09 o
  -7   5  15      542.02      591.44     85.39 o
  -5   5  15      102.61      209.02     27.70 o
  -3   5  15       40.21      -42.01     72.82 o
  -1   5  15      221.54      241.61     92.99 o
   1   5  15      104.83       -8.00     37.88 o
 -24   6  15      141.24      161.08     76.33 o
 -22   6  15      170.23      140.25     23.01 o
 -20   6  15       35.95      -56.08     37.39 o
 -18   6  15     1193.01     1288.44     46.07 o
 -16   6  15       66.22       37.49     47.08 o
 -14   6  15      560.15      502.18     46.22 o
 -12   6  15        2.13       -9.53     41.14 o
 -10   6  15      412.97      328.09     35.06 o
  -8   6  15       32.58      117.14     30.80 o
  -6   6  15      134.08      135.58     39.11 o
  -4   6  15       47.19      109.98     45.54 o
  -2   6  15      259.95      187.94     40.35 o
   0   6  15        3.72      -48.74     39.02 o
 -23   7  15       15.64       -4.19     19.53 o
 -21   7  15        9.41       47.09     32.93 o
 -19   7  15       72.61       61.90     21.50 o
 -17   7  15       29.89      -34.33     58.20 o
 -15   7  15      414.77      362.88     42.02 o
 -13   7  15       40.90       35.46     39.72 o
 -11   7  15        4.01       38.65     29.17 o
  -9   7  15        5.90      -33.94     30.89 o
  -7   7  15        0.10       51.02     45.32 o
  -5   7  15       26.99      -11.45     75.18 o
  -3   7  15      134.38      140.01     77.92 o
 -20   8  15       14.76       26.36     31.03 o
 -18   8  15      161.69      197.62     46.70 o
 -16   8  15       14.60      -36.84     34.65 o
 -14   8  15      114.14      246.20     54.97 o
 -12   8  15       59.59      137.21     36.30 o
 -10   8  15      166.61      327.41     64.32 o
  -8   8  15        0.46       39.06     38.81 o
  -6   8  15      141.80      119.02     35.66 o
  -4   8  15       97.08       97.68     79.21 o
 -15   9  15      384.44      625.03     43.50 o
 -13   9  15      180.34      214.43     60.15 o
 -11   9  15      552.61      421.91     68.38 o
 -28   0  16       14.70      162.33     47.09 o
 -26   0  16       37.22      -57.68     38.45 o
 -24   0  16      290.58      338.64     35.34 o
 -22   0  16      101.97      150.87     31.26 o
 -20   0  16        0.03      -29.41     32.24 o
 -18   0  16      359.02      415.89     33.27 o
 -16   0  16       46.38       19.51     24.18 o
 -14   0  16      681.54      663.99     35.86 o
 -12   0  16        8.41       25.39     32.18 o
 -10   0  16      147.03       89.80     38.22 o
  -6   0  16       75.77      575.63     69.08 o
   0   0  16        0.00      161.06     62.11 o
   2   0  16      382.23      429.71     62.69 o
 -27   1  16      173.61      228.31     45.20 o
 -25   1  16       57.23       45.81     26.57 o
 -23   1  16      609.84      608.32     31.95 o
 -21   1  16       13.34      -16.89    112.22 o
 -19   1  16        3.53      -46.46     40.52 o
 -17   1  16       21.32       -9.73     21.87 o
 -15   1  16       47.76       46.72     19.98 o
 -13   1  16        0.04      597.73     42.25 o
 -11   1  16      396.19      346.53     27.03 o
  -7   1  16      860.72      993.88     59.00 o
  -5   1  16      242.97      348.61     37.62 o
  -1   1  16      148.10       85.52     41.73 o
   1   1  16       87.98      174.37     85.48 o
 -28   2  16       33.45      -36.49     24.33 o
 -26   2  16        1.96       41.41     45.11 o
 -24   2  16       23.74       65.64     24.96 o
 -22   2  16        8.61       80.19     86.64 o
 -20   2  16        2.30       72.85     15.32 o
 -18   2  16        7.94       -7.54     15.14 o
 -16   2  16      287.44      226.37     43.34 o
 -14   2  16      180.25      192.70     57.60 o
 -12   2  16      308.50      343.67    170.16 o
 -10   2  16       14.56       50.48     38.33 o
  -8   2  16      394.71      369.60     67.30 o
  -6   2  16       13.02       36.77     33.67 o
  -4   2  16       30.43       57.45     34.91 o
  -2   2  16        4.99       -3.21     32.25 o
   0   2  16      112.73       88.44     40.94 o
 -27   3  16      198.90      373.61     84.42 o
 -25   3  16      102.05      -14.74     47.34 o
 -23   3  16      441.63      345.79     90.03 o
 -21   3  16      408.81      475.75    116.94 o
 -19   3  16      359.36      337.71     45.82 o
 -17   3  16       41.82      129.82     69.65 o
 -15   3  16      122.80       74.35     20.49 o
 -13   3  16      113.79       73.52     74.26 o
 -11   3  16      456.12      348.07     32.42 o
  -9   3  16        0.09       27.48     29.11 o
  -7   3  16      374.71      549.40     42.82 o
  -5   3  16      226.40      286.41     28.11 o
  -3   3  16      420.03      518.41     38.22 o
  -1   3  16       54.96       78.40     34.42 o
   1   3  16       42.67      155.07     83.64 o
 -26   4  16       97.06       95.11     78.80 o
 -24   4  16       94.93       87.97     24.83 o
 -22   4  16      331.25      377.12     69.56 o
 -20   4  16        0.05       30.97     28.03 o
 -18   4  16      923.42      921.82     33.96 o
 -16   4  16       18.24       37.01     30.76 o
 -14   4  16      268.51      338.15     90.03 o
 -12   4  16        0.49       69.01     77.92 o
 -10   4  16      581.29      775.01     50.00 o
  -8   4  16       94.99       82.00     36.52 o
  -6   4  16      201.48      -10.59     30.07 o
  -4   4  16       22.03      -37.25     27.11 o
  -2   4  16       52.65      -57.16     38.11 o
 -25   5  16       16.03      -48.46     35.14 o
 -23   5  16       32.82       85.61     50.08 o
 -21   5  16      178.78      212.70     23.71 o
 -19   5  16       22.64      -21.13     29.64 o
 -17   5  16      107.13       40.88     25.03 o
 -15   5  16        0.14       76.55     28.51 o
 -13   5  16        2.60       73.67     32.51 o
 -11   5  16      601.64      822.57    129.03 o
  -9   5  16        2.90       -4.09     49.10 o
  -7   5  16       10.91      -14.88     33.40 o
  -5   5  16      124.61      199.35     70.23 o
  -3   5  16        6.12       35.24     91.21 o
 -22   6  16      348.92      376.11     26.58 o
 -20   6  16      109.08       67.19     32.84 o
 -18   6  16      280.41      353.23     33.16 o
 -16   6  16       70.70       61.79     28.80 o
 -14   6  16       53.88       64.61     30.78 o
 -12   6  16      131.17      188.75     40.80 o
 -10   6  16       53.66      178.56     73.10 o
  -8   6  16      202.48      124.33     95.48 o
  -6   6  16      398.79      449.59     75.75 o
  -4   6  16      259.12      227.37     89.98 o
 -21   7  16       61.61      233.18     47.97 o
 -19   7  16      191.24      269.29     93.71 o
 -17   7  16      403.81      377.46     60.10 o
 -15   7  16      339.21      444.46     50.02 o
 -13   7  16      269.01      457.47    141.86 o
 -11   7  16      334.81      379.13     39.01 o
  -9   7  16      337.03      439.53    100.04 o
  -7   7  16       58.54      124.05     71.81 o
 -16   8  16       57.74       89.34     59.40 o
 -14   8  16       61.02       46.11     33.56 o
 -27   1  17      747.63      809.64     48.70 o
 -25   1  17      718.68      848.52     40.84 o
 -23   1  17      449.50      489.30     29.91 o
 -21   1  17     1308.55     1462.52     43.20 o
 -19   1  17      357.39      400.42     62.31 o
 -17   1  17      370.85      356.56    179.08 o
 -15   1  17      334.73      283.42     33.61 o
 -13   1  17       64.01       72.93     58.20 o
 -11   1  17      296.54      290.17     49.85 o
  -9   1  17        2.29      -41.68     27.78 o
  -7   1  17      977.38      880.83     68.38 o
  -5   1  17        1.08      -46.79     36.93 o
  -3   1  17       72.77      363.80     66.83 o
 -26   2  17      333.98      431.85    109.05 o
 -24   2  17        3.01       30.14     24.39 o
 -22   2  17       98.92      139.05     19.62 o
 -20   2  17       19.79       23.46     20.71 o
 -18   2  17        7.27       27.75    111.53 o
 -16   2  17        2.84      -66.83     44.55 o
 -14   2  17      662.89      727.66     47.50 o
 -12   2  17      142.07      196.96     40.87 o
 -10   2  17      217.16      176.09     46.65 o
  -8   2  17      207.16      152.66     61.07 o
  -6   2  17       88.63      137.63     40.52 o
  -4   2  17      100.10      -37.99     49.39 o
  -2   2  17      342.00      266.27    203.80 o
 -25   3  17        0.14       -8.20     42.20 o
 -23   3  17       62.43       86.92     28.38 o
 -21   3  17      137.40       63.15     25.19 o
 -19   3  17       10.88      -22.24     29.33 o
 -17   3  17       10.41      -68.90     45.94 o
 -15   3  17       28.17       82.26     46.57 o
 -13   3  17        3.21       28.67     32.35 o
 -11   3  17       56.78      169.12     55.55 o
  -9   3  17      476.90      483.13     45.70 o
  -7   3  17       48.19       29.18     20.65 o
  -5   3  17      249.98      310.21     56.35 o
  -3   3  17      187.38      206.11    182.53 o
 -24   4  17       46.57      195.75     33.54 o
 -22   4  17      168.10      133.43     54.54 o
 -20   4  17       18.24      131.61    118.52 o
 -18   4  17      324.76      194.33     34.77 o
 -16   4  17       16.12      -22.38     31.26 o
 -14   4  17       42.14      310.83    197.41 o
 -12   4  17      283.96      409.39     59.32 o
 -10   4  17       26.36       32.84     40.83 o
  -8   4  17      315.40      417.78     53.97 o
  -6   4  17      223.78      390.18     88.71 o
  -4   4  17       11.43       88.80     43.43 o
 -23   5  17      461.15      369.32     38.74 o
 -21   5  17      393.12      281.17     32.11 o
 -19   5  17      289.10      326.32     55.32 o
 -17   5  17       77.83       80.93     63.03 o
 -15   5  17        4.80       -0.63      5.72 o
 -13   5  17        6.70      -91.89     93.92 o
 -11   5  17        3.81      121.15    117.92 o
  -9   5  17      114.86      138.14     76.47 o
  -7   5  17       31.33        9.67     54.13 o
  -5   5  17      405.74      519.16     42.97 o
 -20   6  17       20.41      156.06     51.17 o
 -18   6  17       44.34      -30.27     24.67 o
 -16   6  17        8.10      -12.61     37.30 o
 -14   6  17      108.90      164.17     37.47 o
 -12   6  17        8.56     -105.34     70.23 o
 -10   6  17       22.06      381.41     73.10 o
 -24   0  18      364.81      358.33     37.24 o
 -22   0  18        0.53       27.11     35.75 o
 -20   0  18        6.07       40.41     28.38 o
 -18   0  18       69.34      190.99     63.66 o
 -16   0  18      186.47      247.69     61.19 o
 -14   0  18        0.99      -54.22     49.10 o
 -12   0  18       10.32       17.84     35.69 o
 -10   0  18     1117.20     1115.39     75.29 o
  -8   0  18      370.67      336.86     57.22 o
 -25   1  18      312.35      270.89     57.68 o
 -23   1  18      293.36      345.19     40.84 o
 -21   1  18      110.13      192.95     34.65 o
 -19   1  18       40.01       78.03     19.34 o
 -17   1  18      530.78      561.10    139.13 o
 -13   1  18       82.05      140.21    174.56 o
 -11   1  18      100.16      132.73     30.22 o
  -9   1  18       22.68       61.53     43.29 o
  -7   1  18       58.71      123.26     31.47 o
  -5   1  18      226.11      161.69     50.66 o
 -24   2  18      255.30      316.12     26.29 o
 -22   2  18       64.33       87.65     26.00 o
 -20   2  18       45.43      215.95    100.39 o
 -18   2  18       15.15       -1.73     50.83 o
 -16   2  18       13.25       92.56     58.66 o
 -14   2  18        4.91       54.84    101.40 o
 -12   2  18        4.42      -68.73     45.82 o
 -10   2  18       54.55      217.48     45.91 o
  -8   2  18       34.03      -20.48     40.47 o
  -6   2  18       99.73      214.31     34.97 o
 -23   3  18      228.10      194.97     33.50 o
 -21   3  18      317.19      396.55     47.78 o
 -19   3  18       12.26       11.38     75.26 o
 -17   3  18      529.50      548.96    111.27 o
 -15   3  18      121.68      293.46     56.70 o
 -13   3  18       18.80       51.51     34.17 o
 -11   3  18      431.27      436.97     42.97 o
  -9   3  18        6.29      -18.35     61.42 o
  -7   3  18      105.09      124.41     83.87 o
 -22   4  18      221.18      -33.44     52.44 o
 -20   4  18        1.90       57.69     77.77 o
 -18   4  18       87.42      143.91     50.66 o
 -16   4  18      383.78      495.76     89.25 o
 -14   4  18       12.95       38.55     35.78 o
 -12   4  18       99.08      223.14     52.76 o
 -10   4  18       82.46      183.35     34.45 o
  -8   4  18      186.15      251.49     58.60 o
 -19   5  18       14.90      -49.39     44.84 o
 -15   5  18        5.99      -68.69     45.79 o
 -13   5  18        8.02       80.53     40.47 o
 -11   5  18        7.38       19.05     38.11 o
 -21   1  19      500.36      988.96    287.30 o
 -19   1  19      522.65      734.87     78.72 o
 -17   1  19       18.46       12.09     55.95 o
 -15   1  19       16.00       37.42     47.26 o
 -13   1  19        0.08       70.84     48.09 o
 -11   1  19       84.83      159.23    138.87 o
 -20   2  19        1.23       32.56     40.09 o
 -18   2  19        6.68      -33.46     34.52 o
 -16   2  19       16.45      -44.78     58.14 o
 -14   2  19      225.56      217.73     35.20 o
 -12   2  19      669.29      541.61     73.68 o
 -15   3  19       53.63      109.43     48.18 o
 
